# Supplementary material for: Sopa: a technology-invariant pipeline for analyses of image-based spatial omics
Source: Nat Commun. 2024 Jun 11;15:4981. doi: 10.1038/s41467-024-48981-z (PMC11167053; doi:10.1038/s41467-024-48981-z)
Supplement: Supplementary file 4 — Source Data [file 41467_2024_48981_MOESM4_ESM.xlsx]

## Sheet: Figure 2e
cellpose_IOMA	baysor_IOMA
0.00455014	1
0.000260059	0.233861
5.56487e-05	0.233861
0.00455014	0.0593102
5.56487e-05	0.0593102
0.0229001	0.0489451
0.0229001	0.0489451
0.000260059	0.0130817
5.69433e-09	0.509076
1	1
1	8.22045e-06
1	8.22045e-06
1	1
1	0.956639
1	0.0491313
5.69433e-09	1
0.000131027	1
0.000131027	0.0491313
0.868345	0.987406
0.896796	1
0.759807	1
0.0379424	0.0262451
1	0.0262451
0.000694344	1
0.000694344	0.995558
0.000558794	1
0.000558794	0.958048
0.00253946	0.983095
0.00114083	1
0.00114083	1
0.948323	0.970836
0.00391191	0.979548
0.00391191	0.981906
0.234642	1
0.00644528	1
0.00253946	1
0.000331254	1
0.00644528	0.99552
0.000616197	0.989575
0.000331254	1
0.942304	0.992001
0.00578257	1
0.00578257	0.985312
0.00340838	0.970862
0.0531754	1
0.943088	0.815076
0.00526358	0.988671
0.00299145	0.995324
0.00299145	0.983915
0.985552	0.992213
2.99245e-05	0.966212
0.0442413	0.985209
0.989371	0.985861
0.987898	0.981087
1	0.987716
0.106382	1
0.00340838	1
0.348461	0.992046
0.00943248	1
0.931629	1
0.988794	1
0.943974	1
0.991458	1
0.00520464	0.896451
0.170655	1
0.735133	0.992785
0.120925	0.987631
0.615813	1
0.00520464	0.993048
0.00963342	0.967343
0.00965455	0.978579
0.972749	0.991357
0.979113	0.171049
0.527387	1
0.660892	1
2.99245e-05	0.0255361
0.919788	0.981292
0.709211	0.0185034
4.00276e-05	0.0255361
4.00276e-05	0.980159
0.929514	1
0.0737827	0.98747
0.0737827	0.988263
0.00406947	0.0185034
0.00406947	0.303168
0.00565165	0.303168
0.00328035	1
0.03925	0.951842
0.03925	0.99338
0.00328035	1
0.991432	1
0.00565165	1
0.704544	0.015043
0.272159	1
0.933197	0.015043
0.968479	0.967596
0.000444703	0.860926
0.000444703	0.942561
0.0150008	0.0515133
0.00142902	0.086447
0.0150008	0.92697
0.00142902	0.086447
0.00273969	0.942362
0.910643	0.992761
0.130896	1
0.00273969	0.988917
0.936717	0.00129584
0.000649655	0.00129584
0.0011593	0.0511369
0.0011593	0.997503
0.000649655	0.933876
0.843128	0.939581
5.10147e-05	1
5.10147e-05	0.992498
0.974907	1
1.08059e-06	1
0.85749	1
1.08059e-06	1
0.437798	1
0.976	0.959325
0.97096	0.27066
0.930733	0.408748
0.984763	0.981831
0.000193116	0.979797
0.000193116	0.916983
0.00276424	1
0.00170803	0.991245
0.00358618	1
0.000816603	1
0.00170803	1
0.00358618	1
0.99412	1
1.24519e-06	0.994345
0.00276424	0.988019
0.000859585	0.930816
0.0335364	0.987838
1	0.995396
0.000816603	0.979415
0.000617754	1
0.0335364	0.977561
1	0.922745
0.000859585	1
0.00176886	1
0.000617754	1
0.000424335	0.994622
0.0027767	1
1.24519e-06	0.944021
0.0012359	0.96157
0.0150908	1
1	0.119745
0.00175522	1
0.00176886	0.650367
0.0027767	0.983368
0.0150908	0.965817
1	0.996344
0.00175522	1
0.000424335	1
0.00342234	1
0.000104905	0.122197
0.00189842	1
0.000104905	1
0.0012359	0.122197
0.0105884	0.97258
0.00189842	0.980476
0.0105884	0.983823
0.000302672	1
1	0.981105
0.000139851	0.989869
0.0179159	1
0.777291	0.931771
0.532043	1
0.0179159	0.960733
0.000139851	0.994615
0.00342234	0.325542
0.00169526	0.964865
1	1
0.868345	0.325542
0.0298011	0.952629
0.00169526	1
0.0185052	1
0.0298011	1
0.0024951	1
0.0020327	0.988129
0.0202004	1
0.960767	1
0.0024951	0.977955
0.0020327	0.976871
0.0202004	0.996732
0.00452637	1
0.00452637	1
0.000302672	0.994626
0.896796	0.988485
0.928676	0.958556
0.0013838	0.978769
0.759807	0.997382
0.000758426	1
8.55712e-05	0.0214835
0.985575	0.0214835
0.0013838	0.999114
0.98618	0.984142
0.000758426	0.956477
1	0.960065
0.000479481	1
0.0379424	1
0.00497888	0.989986
0.000304655	1
0.000479481	1
0.947965	0.976488
0.00497888	0.997573
0.948323	0.997621
0.000304655	0.979354
0.0040263	1
0.00792323	0.674881
0.0040263	1
0.0194807	0.990689
0.0194807	0.990689
0.00792323	1
0.234642	1
0.000616197	0.808385
0.000475048	0.950133
0.942304	0.0130817
0.000261485	1
0.000475048	1
0.0479149	1
0.0479149	0.509076
0.00600907	0.995862
0.00600907	1
0.00996963	0.808385
0.726933	1
0.00996963	1
0.000261485	0.760066
0.000738589	0.995862
0.00157644	1
0.00391491	1
0.0020574	0.760066
0.628121	1
0.00391491	1
0.00157644	1
0.000618216	1
0.888789	1
0.711716	1
0.378054	1
0.0891262	0.958048
0.000738589	0.983095
0.0020574	1
0.040446	0.979548
0.040446	1
1	1
1	0.99552
0.97347	1
0.00913754	1
0.000618216	0.970862
0.938431	1
0.0704876	0.815076
0.821668	0.988671
0.798979	0.992213
0.00661512	0.985209
0.993757	0.987716
0.981127	1
0.000820861	1
0.837891	1
0.00661512	1
1	1
0.999536	0.993048
0.845236	0.00409425
0.000568979	0.00409425
0.0204913	1
0.0087056	1
0.0087056	0.980159
1	0.98747
0.0335415	0.988263
0.898275	0.99338
0.998764	1
0.00719322	1
0.0171817	0.498624
0.000875032	0.992761
0.965862	1
0.858264	0.997503
0.943974	1
0.997217	1
0.00963342	1
0.0840873	1
1	1
0.966917	0.979797
0.167246	0.916983
0.999966	1
0.957483	1
7.64112e-05	1
0.0325791	1
0.971913	1
0.000568979	0.987838
0.110263	0.930816
0.667513	1
0.999982	1
0.748467	1
2.67298e-07	1
0.995432	0.983368
0.936349	0.965817
0.90417	1
0.652726	1
0.00193324	1
0.926687	0.980476
0.924344	1
4.17814e-05	0.989869
7.64112e-05	1
0.987592	0.960733
1	0.994615
0.0210725	0.785287
0.98171	0.785287
0.0108563	1
0.216102	0.952629
1	0.0403401
1	1
0.0108563	0.950133
0.143068	0.0403401
0.752597	0.000876962
0.171028	0.270168
0.0210725	0.988129
1	0.977955
0.761369	1
0.0455255	0.976871
0.997018	0.994626
0.994193	0.978769
0.0018719	1
0.0018719	1
7.18039e-06	0.999114
0.00196569	1
7.18039e-06	1
0.00106318	1
0.00106318	1
0.000328028	0.968955
0.00196569	1
0.00564035	0.990689
0.00564035	0.988831
0.0947752	1
3.5489e-06	0.159134
0.888629	1
0.182691	0.951873
0.000328028	0.159134
3.5489e-06	1
0.0020938	0.988658
0.00195975	1
2.2583e-05	0.996629
0.0230084	0.0573303
0.0230084	0.982804
0.0020938	1
2.2583e-05	0.0573303
0.00200361	1
0.000259659	1
0.000259659	1
0.929514	0.941207
0.00195975	0.962771
0.00197441	0.952588
0.0136462	0.993806
0.0136462	0.974353
0.00200361	0.97173
0.991432	1
0.00197441	1
0.992582	1
0.000635792	1
0.0332248	0.998153
0.0332248	1
0.000635792	0.969482
0.00133579	1
0.00152821	0.971812
0.704544	1
0.272159	0.965455
0.00260445	1
0.0167604	0.175663
0.00409067	0.175663
0.0167604	0.997172
0.00152821	0.988348
0.00238795	0.971113
0.00409067	0.115935
0.00260445	0.115935
0.00339605	0.985568
0.182428	0.97683
1	1
0.00133579	1
0.00339605	0.935762
0.00238795	1
0.933197	1
0.861293	1
0.000458041	1
0.000458041	0.983387
2.93716e-05	0.986544
2.93716e-05	0.991628
0.968479	0.0262609
0.000543463	0.0262609
0.00461477	1
0.0186423	0.980778
0.00461477	0.962854
0.0186423	0.974604
0.943846	0.995814
0.000543463	1
0.000748592	0.456561
0.000748592	0.456561
0.00155903	0.957307
0.910643	1.14946e-05
6.54467e-05	0.126569
0.130896	1.14946e-05
6.54467e-05	0.126569
0.00290814	0.973419
0.790762	0.993166
8.34432e-05	0.994286
0.00155903	1
0.000224301	1
1	1
1	0.968417
0.00290814	0.980973
0.000224301	0.98845
8.34432e-05	0.968984
0.936717	0.926809
7.73943e-05	0.993209
0.00150246	0.971011
7.73943e-05	1
0.000258068	0.991108
0.00150246	1
0.000258068	1
0.000911581	1
0.000911581	0.981321
0.000189918	1
0.843128	0.989786
0.000189918	0.992921
0.0346313	0.949368
0.995257	0.977429
1.79366e-05	0.992803
0.00781877	1
0.965523	0.995249
1	0.987859
0.00135976	0.976488
1.79366e-05	1
0.974907	0.983235
0.00134369	0.000876962
1	0.993563
0.00135976	0.997791
7.36123e-06	0.909436
0.000198875	0.981495
0.000198875	0.988072
0.000284122	0.896685
0.00134369	0.498624
0.000470714	1
7.36123e-06	0.988816
0.00165198	0.351002
0.00165198	0.270168
0.00262292	0.896685
0.000284122	0.997573
0.00201425	1
0.000470714	1
0.85749	0.674881
0.00201425	0.968955
0.955938	1
0.000267068	1
0.00720906	1
0.979163	0.988864
0.0020868	0.951873
0.437798	1
0.0132316	1
0.00262292	1
0.000146721	0.999098
0.0020868	0.988658
0.0132316	1
0.000146721	0.974859
0.000179548	0.996629
5.40133e-05	0.997718
0.000267068	0.982804
0.0306506	1
0.995524	1
0.00885746	0.993415
0.00419823	1
0.0274833	1
0.0104921	0.99155
0.0274833	0.941207
0.0212279	1
0.0026362	0.952588
0.0104921	1
0.0212279	0.993806
0.00745442	1
0.0171341	0.974353
0.00419823	0.947741
0.00745442	0.99913
0.0162937	0.97173
0.0162937	0.982865
0.0171341	1
0.00134374	0.976138
0.976	0.993963
0.000740619	1
0.000179548	1
0.00047107	1
0.000740619	1
5.40133e-05	1
0.00134374	0.998153
0.00489028	1
0.00489028	1
0.0252625	0.969482
0.0252625	1
0.0026362	1
0.000322018	0.988288
0.00047107	1
6.65933e-07	0.996977
0.384352	0.971812
0.97096	0.965455
1.70639e-06	1
0.0255668	1
0.0255668	1
0.000322018	0.997172
0.004435	0.969778
6.65933e-07	0.988348
1.70639e-06	0.995685
0.0982797	0.971113
0.004435	1
0.000172303	1
0.00217866	0.985568
0.974104	0.97683
0.000392484	0.817141
0.00217866	1
0.00412847	1
0.000172303	1
0.937085	0.99183
0.0693866	1
0.333315	1
0.00199289	1
0.00113994	0.935762
0.00412847	1
0.0133805	1
0.00199289	1
0.955977	0.98843
0.000742344	1
0.000325893	0.983387
0.00164277	0.990604
0.000742344	1
0.000392484	1
0.00164277	0.991628
0.00431996	0.986544
0.0232561	0.958131
0.0232561	1
0.0133805	1
0.00113994	0.996133
0.000325893	1
0.000379972	0.351002
0.979571	0.997791
0.000191066	0.983738
0.001731	0.980778
0.00101392	0.962854
0.00747771	0.974604
0.001731	1
0.000379972	0.995814
1	1
0.000389893	1
0.00431996	1
0.00433167	0.988436
0.00433167	0.944864
0.00101271	0.957307
1.47502e-05	0.976829
0.963831	0.973419
0.0266336	1
0.00181249	0.993166
0.930733	0.994987
0.000389893	0.994286
1	1
7.76203e-05	1
0.00181249	1
0.00169484	1
0.000122195	0.958026
0.00169484	0.968417
0.00101271	0.98845
7.76203e-05	0.991319
1	0.980973
1	1
0.000296981	0.968984
0.000122195	0.926809
0.984763	1
0.000296981	1
0.0194019	0.958559
0.0194019	0.993209
5.11629e-05	1
0.00959592	0.971011
0.00959592	1
0.111252	0.991108
0.997759	1
0.244429	0.853787
0.000536334	1
0.99412	1
5.11629e-05	0.993597
0.000977672	1
0.000536334	1
0.748532	0.983096
0.000977672	0.988927
0.000222193	0.999388
0.0053	0.994629
0.0053	0.981321
0.000222193	1
0.000327067	1
0.000484508	0.989786
0.000746031	0.992921
0.006944	1
0.827836	0.983416
0.777291	0.953528
0.00104659	0.0799086
0.000154057	1
0.00144419	0.964961
0.000154057	0.0799086
0.000484508	0.949368
0.000327067	0.953484
0.00236416	0.977429
0.00104659	1
0.000455976	0.992803
0.532043	0.995249
0.00144419	0.650422
0.000746031	0.174323
0.000892189	1
0.000455976	0.988072
0.960767	0.963703
0.0185052	1
0.00176641	0.987859
0.00236416	0.47802
0.937828	0.47802
0.00176641	1
0.006944	0.0923225
0.928676	0.0923225
0.000183675	0.0652112
0.000183675	0.0652112
0.000203048	1
0.000892189	1
4.40554e-05	0.997645
0.985575	1
0.98618	0.962771
8.55712e-05	0.981495
0.00354264	0.962447
4.40554e-05	0.993563
0.947965	0.909436
0.00354264	1
0.000203048	1
0.000824166	1
0.000824166	0.988816
1.26531e-06	0.817141
0.00366703	0.792514
0.00366703	0.986534
0.022251	0.792514
0.022251	1
1.26531e-06	0.962447
0.00776552	0.986534
0.00776552	1
4.59469e-05	1
1.86707e-05	0.997645
0.014669	1
0.000417763	0.956639
4.59469e-05	1
0.014669	0.987406
0.000172178	0.995558
1.86707e-05	1
0.00621524	0.970836
0.000417763	0.355805
0.726933	0.355805
0.000172178	0.981906
0.00282495	1
0.958961	1
0.00282495	0.989575
0.00226883	0.992001
0.00091709	0.985312
0.00226883	0.995324
0.0015327	0.181783
0.00036337	0.181783
0.00091709	0.249936
0.00035709	0.249936
0.00324636	0.983915
0.000279932	0.966212
0.00621524	0.981087
3.14521e-08	0.985861
0.46147	1
0.00036337	0.992046
0.178767	1
0.00035709	1
0.000149647	0.896451
3.14521e-08	0.992785
0.566939	0.987631
0.0015327	1
1	0.967343
0.866102	0.978579
0.992438	0.991357
0.703936	0.0321523
0.0296989	0.0321523
0.000149647	0.171049
1	0.981292
0.42803	1
0.00286822	0.201048
0.000623808	1
0.0262325	0.951842
1	1
0.0262325	0.0807496
0.000279932	0.0807496
0.0944235	1
0.00324636	0.967596
0.0858032	0.0515133
0.222801	0.860926
0.943574	0.942561
0.000117414	0.92697
0.000353797	0.942362
0.825104	0.988917
0.944825	0.0511369
0.989349	0.933876
0.05755	0.939581
0.938032	0.992498
0.985048	1
8.02333e-06	0.959325
0.00445262	0.068779
0.873686	0.068779
0.0347929	0.991245
0.628686	1
0.998591	0.0949928
0.999535	0.0949928
0.944067	0.995396
0.947083	0.994345
0.990388	4.96232e-05
1	0.00472044
0.000623808	1
0.190672	4.96232e-05
0.796898	0.979415
1	0.00472044
0.00182727	0.977561
1	0.922745
0.965901	0.994622
0.953051	0.944021
0.996417	0.00185029
0.000113011	0.00185029
0.0109097	0.127886
0.988845	0.0872361
0.978099	0.96157
1	1
0.936349	0.119745
0.882666	0.650367
0.942275	0.0872361
0.000117414	0.127886
0.000392099	0.996344
0.993506	1
0.000113011	1
1	0.97258
0.0633436	0.983823
0.0194869	0.0363888
0.703573	0.981105
0.0194869	0.0363888
0.869307	0.607527
0.00730688	0.607527
8.02333e-06	0.931771
0.010631	1
0.955547	0.964865
0.994983	0.144144
0.00730688	1
0.052504	1
0.417964	1
0.931137	1
0.567978	1
0.155732	0.996732
1	0.0158715
1	0.0158715
0.399038	1
1	0.988485
0.00157099	0.958556
0.000224975	0.997382
0.274478	0.984142
0.000262405	0.956477
0.0385141	0.960065
0.809895	0.04414
0.00485349	0.04414
0.0490246	0.000782353
0.00972267	0.000782353
0.00972267	0.989986
0.00485349	1
0.0490246	0.997621
0.00114055	0.983235
0.00336769	1
0.00183449	0.0134177
0.00230322	0.122896
0.00230322	0.979354
0.00182296	0.122896
0.00183449	0.0134177
0.00114055	1
0.00261606	1
0.0455255	1
0.994193	0.990689
0.997018	0.988831
0.00261606	0.988864
0.00336769	1
0.00182296	0.00861817
0.00066972	0.00861817
0.000262405	0.999098
0.000224975	0.974859
1.8475e-05	0.133727
1.8475e-05	0.997718
0.778828	1
0.0947752	0.993415
0.888629	0.99155
2.26119e-08	0.0630978
0.00168535	0.0630978
0.00141393	1
0.182691	1
2.26119e-08	0.0537859
0.00066972	0.286904
0.00141393	0.0537859
1.50067e-05	0.286904
0.00168535	0.947741
0.98578	0.99913
1.50067e-05	0.982865
0.00219625	0.976138
0.919104	0.993963
1	1
1	1
0.00219625	1
0.970128	0.315673
0.0003797	0.315673
1	1
2.17387e-05	1
0.00168217	0.988288
0.00207707	1
0.00207707	0.996977
0.0003797	1
0.992582	1
0.00168217	0.156294
0.000467112	0.156294
0.00118208	0.995685
2.17387e-05	0.0138714
0.000383991	0.0138714
0.000383991	1
0.000467112	1
0.000147232	1
0.182428	1
0.00118208	0.99183
0.00820038	1
0.00136856	1
5.047e-05	1
0.0458352	0.98843
0.0458352	0.229949
0.000287038	1
1	1
0.000147232	0.990604
6.01369e-05	0.958131
0.00118355	0.173147
0.00820038	0.173147
0.00127809	1
0.00118355	0.996133
0.00127809	1
0.00136856	0.983738
5.047e-05	1
6.01369e-05	1
0.00160537	1
0.000430925	1.38857e-06
0.861293	0.058419
7.17027e-05	1.38857e-06
0.000287038	0.988436
0.00160537	0.944864
3.52133e-05	0.976829
7.17549e-05	0.058419
7.17027e-05	1
0.000430925	0.994987
3.52133e-05	0.127552
0.00781407	1
0.00781407	0.958026
7.17549e-05	0.991319
0.00212918	1
5.32256e-05	0.0105341
5.32256e-05	1
0.995469	0.0105341
0.00066974	0.958559
0.796611	1
0.00109539	1
0.00109539	0.625712
0.00731833	0.625712
0.022882	1
8.2641e-05	0.853787
0.000892203	1
0.00143341	0.983096
0.00212918	0.993597
0.0709129	0.988927
0.000892203	0.999388
0.00143341	0.994629
0.943846	1
0.99566	0.343826
0.00066974	0.953528
0.00493177	0.343826
0.000153943	1
0.790762	0.964961
8.2641e-05	0.953484
8.6748e-05	1
0.000153943	0.109372
1	0.00631804
0.0012838	0.00631804
0.000190783	0.109372
0.0168212	0.650422
0.0168212	1
0.799082	0.963703
0.103257	1
0.00493177	0.969778
0.000107677	0.127552
0.103257	0.174323
1	0.988019
8.6748e-05	0.133727
0.0012838	0.408748
0.000107677	1
1	0.00122954
0.000190783	0.977038
0.00238496	0.981831
0.995139	0.27066
0.00309165	0.00122954
0.00222984	0.467518
0.000614951	0.983416
0.00309165	0.229949
0.00222984	0.144144
0.00238496	0.241841
0.000901328	0.241841
0.000514564	1
0.000901328	0.977038
0.00477082	0.201048
0.000373203	1
0.0346313	0.467518
0.995257	1
0.00781877	1
0.000373203
0.000514564
8.96756e-06
1
0.00477082
1
0.00420358
0.000614951
0.00107504
0.0045152
0.621552
2.79785e-06
1.91244e-05
8.96756e-06
0.000495206
0.965523
0.0146609
0.00233423
0.000424375
1.91244e-05
0.000530326
0.0230841
0.0144389
0.0144389
0.0230841
0.0146609
0.0045152
0.000974083
6.01043e-05
0.000974083
0.00107504
0.00233423
0.000424375
6.63561e-06
0.000214888
0.000530326
2.79785e-06
0.000495206
6.63561e-06
0.000214888
6.01043e-05
3.98336e-05
0.00147577
0.00263742
1
1.27198e-05
1.27198e-05
0.000388701
0.00263742
6.02289e-07
6.75507e-05
6.02289e-07
0.00147577
0.000954897
0.000388701
2.4404e-06
4.66935e-05
3.98336e-05
0.00166188
9.93779e-05
0.000954897
9.93779e-05
0.00720906
7.03266e-05
0.00885746
0.979163
6.75507e-05
2.4404e-06
0.000327337
0.00556563
4.66935e-05
4.86041e-06
0.955938
0.00099394
0.0306506
7.03266e-05
0.00259826
4.86041e-06
0.000327337
0.00166188
0.00556563
1.6236e-05
0.0151803
0.0167564
0.0151803
0.00259826
0.0167564
0.00720496
0.00720496
9.84705e-07
0.00099394
0.995524
0.00537334
0.00537334
0.000136205
0.00211133
9.84705e-07
1.6236e-05
0.000169481
0.00211133
0.000136205
0.999707
0.01858
0.01858
0.00847168
0.000169481
0.000291355
0.000475752
0.00585473
0.000291355
0.0022847
0.00847168
6.04152e-05
0.384352
0.0020817
6.04152e-05
0.0203297
0.00488464
0.000433935
0.000475752
0.0022847
2.63516e-08
0.0982797
0.00585473
2.63516e-08
0.0015672
7.85636e-05
0.000293888
0.0222131
0.00805511
0.0203297
0.00488464
0.0222131
0.00805511
1.7599e-05
0.000293888
0.00643194
0.00643194
0.000256156
0.0693866
0.974104
0.0015672
7.85636e-05
0.00264589
0.000433935
0.0004664
0.0020817
1.7599e-05
0.00119138
2.89879e-05
0.000232293
0.00264589
0.0004664
0.0022557
2.89879e-05
0.000808897
0.937085
0.000256156
0.00119138
0.998899
0.047653
0.333315
0.955977
0.0022557
0.00011864
0.000808897
0.00011864
0.000217927
0.000232293
0.979571
0.00747771
1.47502e-05
0.0308316
0.00109851
0.0308316
0.00109851
7.35285e-05
0.000191066
1
1
0.0105957
2.10839e-07
0.0164105
0.000151555
0.000554148
0.00139655
0.00101392
0.963831
0.000217927
0.000258038
2.98102e-05
0.0012146
0.000258038
0.00139655
0.000539738
0.0012146
0.000554148
0.0266336
1
0.00362121
7.35285e-05
2.10839e-07
0.26446
1
0.000151555
0.00478101
2.98102e-05
1
0.000829429
0.111252
0.000539738
0.877982
0.00540355
0.00362121
0.00478101
0.000320972
0.000320972
0.000306895
0.00235399
1
0.00540355
0.998826
0.000306895
4.28162e-05
0.00130398
0.000829429
0.997759
1
0.00125086
4.28162e-05
8.41491e-06
6.57249e-06
0.00130398
0.000307842
6.57249e-06
0.00235399
0.000323923
8.41491e-06
4.16828e-05
4.16828e-05
0.00125086
1
0.00291152
0.00701646
0.244429
0.748532
1.45824e-05
0.00701646
0.000688644
0.016841
0.000356355
0.016841
0.000323923
0.00291487
1.45824e-05
0.000307842
9.43074e-05
0.00291487
0.00291152
9.43074e-05
0.0199
0.000688644
0.00419408
0.00438922
0.0199
0.00419408
0.000148921
0.00438922
0.981522
0.0182884
0.000148921
0.000773092
0.0162747
0.00165235
0.000356355
0.0162747
0.0182884
0.00165235
0.000773092
0.827836
0.983873
4.72816e-05
0.000111271
0.937828
7.31687e-06
0.000111271
0.00123221
0.00123221
4.72816e-05
7.31687e-06
0.993287
0.000112086
0.000112086
0.796451
0.949693
0.0149364
0.0149364
7.62933e-05
0.958961
7.62933e-05
0.000411555
0.000156753
7.92605e-05
0.000411555
2.85617e-07
0.989272
0.00073141
0.000156753
7.92605e-05
0.00632045
0.0271006
0.00205382
0.0141145
0.0271006
2.85617e-07
0.00205382
0.00223054
0.0141145
0.00073141
0.000798718
0.596988
0.00632045
0.888133
0.998617
1
0.234816
1.59844e-05
0.87378
1.59844e-05
1
0.0285985
0.000798718
0.617505
0.930679
0.0200024
0.00223054
0.886711
0.998209
1
1
0.0451315
0.739575
0.999656
0.90119
0.000221088
0.0834131
0.00932871
0.981427
0.991569
0.99236
0.0276909
1
0.995244
0.944067
0.875265
0.913124
0.933751
0.999454
0.983475
0.103856
0.853905
3.8146e-05
1
0.891874
0.706625
0.882604
0.977668
0.000221088
0.994786
1
1
0.000311104
0.620586
0.906835
0.272621
0.193456
0.661537
0.875823
0.116925
0.951018
0.827495
0.0690121
0.864794
0.0446292
1
0.0446292
0.994444
0.00337142
1
0.00337142
1
1
1
0.251855
0.0922073
0.999485
0.929077
0.985218
0.274478
0.809895
0.00157099
0.000755194
0.0385141
0.000755194
0.0004851
0.0128083
0.0128083
0.00715951
0.00715951
0.0004851
0.778828
0.98578
0.919104
1
0.0480427
1
0.0480427
1
0.970128
0.000108674
0.00044624
0.00044624
0.000108674
0.000419565
0.000419565
0.995469
0.0709129
0.00864589
0.00864589
0.796611
0.00731833
0.022882
0.99566
0.00215643
0.00215643
1
0.799082
0.0023678
9.2117e-05
0.0023678
9.2117e-05
0.00556893
0.995139
0.00556893
1
0.00420358
0.621552
0.999707
0.00114203
0.00114203
0.998899
0.047653
0.000740371
1
0.000740371
0.0105957
0.0164105
0.877982
0.26446
0.998826
6.86783e-06
1
6.86783e-06
1
1
0.000175581
0.000175581
6.12357e-06
0.981522
6.12357e-06
8.55226e-06
0.983873
8.55226e-06
0.000116898
0.000870991
0.000116898
0.000537492
0.000870991
0.000537492
0.993287
0.796451
0.949693
0.0645561
0.0645561
0.989272
0.998617
0.266295
0.948723
0.944503
0.000743215
3.49008e-05
0.680134
0.0200024
0.197371
0.0276909
0.126019
0.96806
0.964718
0.00383095
0.996088
0.0856848
0.00925481
0.103856
0.232767
0.000311104
0.176414
0.540048
0.450792
3.8146e-05
0.398153
0.906835
0.244537
0.409294
3.49008e-05
0.0133654
0.986028
0.753545
0.0277639
0.00299332
0.904826
0.0827399
0.335639
1
0.989371
0.0531754
0.931629
0.985552
0.987898
0.943088
1
0.988794
0.858264
0.922779
0.106382
0.735133
0.120925
0.170655
0.0840873
0.0830193
0.972749
0.00526358
0.979113
0.615813
0.0442413
0.919788
0.527387
0.0215303
0.348461
0.660892
0.0215303
0.00943248
0.709211
0.208276
0.00383637
0.00122105
0.00302622
0.0289665
0.00302622
0.00383637
0.00979417
0.00350515
0.00979417
0.00122105
0.00100619
1.83412e-05
0.00100619
4.18779e-05
0.00350515
1.83412e-05
4.18779e-05
0.924192
1.47602e-05
0.0547705
1.47602e-05
0.865082
0.176071
0.000288865
0.000288865
0.00132257
0.00132257
0.000497779
0.000497779
0.00782549
0.00782549
0.00254008
0.688192
0.00254008
0.00315001
0.00241743
0.0117903
0.0117903
4.60901e-07
0.00290474
0.00290474
0.00258064
0.000160683
0.00258064
4.60901e-07
0.000160683
0.00315001
0.000447844
0.000447844
0.00455599
0.00797688
0.00241743
0.000419409
0.00455599
0.000153005
0.00625988
0.00797688
0.0559186
0.0559186
0.000419409
0.000153005
0.000307014
0.022803
3.24695e-06
0.000307014
0.00625988
0.000123258
0.000123258
0.000274319
0.000274319
0.00159065
0.022803
0.000127704
0.00346857
0.00346857
0.00292684
8.35985e-05
8.35985e-05
0.0178375
0.894221
0.00159065
1
0.000251956
0.00292684
3.24695e-06
0.000127704
8.12419e-05
8.12419e-05
0.000251956
0.000924857
0.000924857
0.0025757
0.000680393
0.00247812
0.000131809
0.00247812
0.00197242
0.000790807
0.00197242
1
0.0025757
1.07471e-05
0.000131809
2.98092e-05
0.000444091
0.0045966
0.000680393
0.0018231
1.07471e-05
0.99477
2.98092e-05
0.000444091
0.000585844
0.0045966
0.000585844
0.0262453
0.000127776
0.0262453
0.000890271
0.000790807
0.0018231
0.00154214
0.995845
0.000127776
0.00269861
0.00154214
0.00269861
0.00386566
0.00386566
0.000890271
0.00012907
0.00012907
0.00203596
0.96919
4.09348e-05
0.00203596
0.00392044
0.982984
0.000170521
0.00493016
0.00493016
0.000950775
0.0245305
0.0245305
0.000950775
0.000170521
0.000119994
0.00208009
0.000192513
4.09348e-05
0.00024277
0.00224349
0.000192513
0.000119994
0.0434453
9.69726e-05
0.0434453
0.00224349
0.00139398
2.34106e-05
0.000122009
0.00139398
0.00208009
0.00024277
9.69726e-05
8.31771e-05
2.34106e-05
8.31771e-05
0.000122009
0.000662552
1.2221e-07
0.000149988
0.00136132
0.950854
0.00136132
0.000149988
1.2221e-07
0.00154267
0.000662552
0.010826
0.00154267
0.010826
0.898926
0.000567328
0.000567328
0.000336497
0.00236797
0.000336497
0.00559453
0.00236797
0.000664031
0.000191286
0.00559453
0.000207909
7.85254e-05
7.85254e-05
0.00188037
0.00127413
0.000131973
0.00208418
1
0.00208418
0.000191286
0.000388325
0.00405575
0.00318567
0.00485793
0.000664031
0.00485793
0.000207909
0.00127413
0.00318567
0.000131973
0.995447
0.0125703
0.171891
0.0202844
0.00850373
0.00188037
1.20598e-08
0.000388325
1.20598e-08
0.00401211
0.00850373
0.0202844
0.00405575
0.00313794
0.00401211
0.00167498
0.00130876
0.00153336
0.00167498
3.3551e-05
0.00313794
0.00130876
0.532523
0.0446297
0.00153336
0.0071542
3.3551e-05
0.0117057
0.0071542
0.0117057
0.0121578
0.00505505
0.00505505
0.00545116
0.0121578
0.00545116
0.00134591
0.0333524
0.0333524
0.00187606
0.00032662
0.00134591
5.74797e-05
0.0033186
0.00032662
0.000346418
0.00509902
5.74797e-05
0.00239152
0.00187606
0.0033186
0.000690312
0.0354146
0.0354146
0.000346418
0.00509902
0.00239152
0.000690312
0.00154239
1
0.00501116
0.0006949
0.00501116
0.000263807
0.0006949
0.0026052
0.0026052
0.00154239
0.000387621
0.000387621
0.01205
0.01205
0.000263807
0.0254828
0.00154532
0.00144074
0.0254828
0.0234212
0.00144074
9.02031e-05
0.00154532
0.0234212
9.02031e-05
3.31761e-05
0.00221449
3.31761e-05
0.00356792
0.00221449
0.950358
0.00356792
0.00923569
0.00923569
0.0122375
0.00105915
8.25296e-06
0.965922
8.25296e-06
0.0122375
0.00717264
0.000327055
0.00408271
0.00105915
0.00303994
1
0.00717264
0.000327055
0.000591725
0.00408271
0.0015389
0.000591725
6.27654e-06
0.00109757
0.0015389
6.27654e-06
0.000680487
0.000156839
0.00907115
0.00907115
0.942606
0.0139808
0.000241311
0.0152769
0.0139808
0.000393848
0.00109757
0.0152769
0.000241311
0.000156839
0.00140889
0.00146405
0.000680487
0.00140889
0.000393848
0.00217306
0.000222684
0.00217306
0.00146405
0.000462782
0.00648411
0.000222684
0.00106521
0.000462782
0.00395548
0.00648411
5.31864e-05
0.00106521
0.00098409
0.00395548
1
0.0125556
1
0.0125556
5.31864e-05
0.00098409
0.00111524
1
0.000332954
0.000799921
0.00111524
0.000256213
0.000332954
0.000799921
0.00187044
0.00187044
4.40253e-06
0.00365193
0.00222026
0.000677004
0.000208448
0.000256213
0.000360466
0.000208448
0.0419684
4.40253e-06
0.000677004
0.0419684
0.00222026
0.018108
0.018108
1.47899e-05
0.00365193
0.000360466
0.0023426
1
0.00457237
1
0.00296354
0.0023426
0.00457237
1.47899e-05
0.955504
0.860514
0.0466743
0.000131215
0.746927
0.000131215
0.999046
0.0773196
0.586061
0.0466743
0.858554
0.000100079
0.714834
0.856512
0.000342421
0.790124
0.884549
0.998276
0.987035
4.14041e-05
0.00871801
0.000222947
0.232626
0.875714
0.0135629
0.989284
0.0188484
0.803831
0.687191
0.318555
0.30726
0.0161769
0.0103253
0.97201
0.862389
0.0012507
4.14041e-05
4.18793e-06
0.973413
0.993543
0.883307
0.0103253
0.682722
0.026681
0.850209
1
0.987921
0.998133
0.998522
0.00131312
1
0.95143
0.870146
0.00581921
2.7193e-05
0.00206176
0.865328
1
1
0.999922
1
0.999994
1
1
0.922779
0.991458
0.997217
0.00965455
0.0830193
0.993757
1
0.798979
0.888789
0.711716
0.378054
0.0891262
0.898275
1
0.0101985
0.938431
0.998764
1
0.00580023
0.97347
0.00206741
1
0.000820861
0.0335415
0.965862
0.957483
4.17814e-05
0.00172631
0.981127
0.821668
2.67298e-07
0.628121
0.00245665
0.0704876
0.837891
0.966917
0.00193324
0.000116998
0.000875032
0.999966
1
0.0101985
0.00580023
0.999536
0.00913754
0.00206741
0.999982
0.748467
0.167246
0.971913
0.995432
0.90417
0.882666
0.956852
0.00218978
0.000116998
0.926687
2.60804e-06
0.845236
0.00719322
0.110263
1
0.00172631
[truncated: 10,427 more rows]

## Sheet: Figure 2a,b,f,g,h
Time (s)
image width (pixels)	average channels (normal)	average channels (sopa)	transcript count (normal)	transcript count (sopa)	image write (normal)	image write (sopa)	baysor (normal)	baysor (sopa)	cellpose (normal)	cellpose (sopa)
4096	58	15	1.3	1.95	1.97	2.83	4m16	4m16	300	302
8192	940	17	4.84	3.11	4.61	8.62	16m16	16m16	1409	1227
16384	14992	15.97	15.5	8.89	35	33.36	75m4	17m57	9657	5987
32768	218411	34.5	61.54	31.27	171	170	424m5	16m57	na	24073
65536	na	100.17	288.3	205.1	350	482.046	2650m11	24m28	na	82330
131072	na	236	1258	930	1928	2773.64	na	30m8	na	165805
Memory (GB)
image width (pixels)	average channels (normal)	average channels (sopa)	transcript count (normal)	transcript count (sopa)	image write (normal)	image write (sopa)	baysor (normal)	baysor (sopa)	cellpose (normal)	cellpose (sopa)
4096	0.534	0.455	0.5	0.5	2.42	2.37	2.66	2.66	1.59	1.55
8192	1.14	0.498	0.604	0.6	2.54	2.39	9.16	9.16	6.46	1.78
16384	5.35	0.67	1.16	1.07	3.02	2.45	32.76	9.09	23.92	1.85
32768	20.7	0.797	5.3	2.54	6.08	2.77	110	9.78	239.02	2.2
65536	88	1.2	27.51	3.1	83.26	2.88	532	9.46	na	2.31
131072	na	2.36	121.47	4.18	641.22	2.8	na	11.51	na	2.6

## Sheet: Figure 3c
Method	Calinski-Harabasz score	Mean DE score	Mean cluster distance
Vizgen default	17560.9	178.694	13.3285
Sopa (patches)	22880.4	209.567	15.3993
Sopa (no patches)	22957.2	180.397	15.5984

## Sheet: Figure 3f
Method	Calinski-Harabasz score	Mean DE score	Mean cluster distance
10X default	3741.53	90.4307	8.69287
Sopa (patches)	4411.16	95.5285	9.46386
Sopa (no patches)	4425.97	82.2314	9.58627

## Sheet: Figure 5e
cell_id	H&E niche (empty = NA)	TROP2 staining intensity (processed)
CR6be4fe9b4-568	4	0.236591
CR6be4fe9b4-828	1	0.191205
CR6be4fe9b4-344	2	0.201661
CR6be4fe9b4-187		0.16608
CR6be4fe9b4-181		0.18627
CR6be4fe9b4-809	2	0.19214
CR6be4fe9b4-1131	2	0.179445
CR6be4fe9b4-293	2	0.216179
CR6be4fe9b4-521	2	0.212958
CR6be4fe9b4-402	4	0.205006
CR6be4fe9b4-476	2	0.179418
CR6be4fe9b4-1202	2	0.187711
CR6be4fe9b4-878		0.175374
CR6be4fe9b4-558	4	0.18517
CR6be4fe9b4-1248	2	0.169923
CR6be4fe9b4-248	2	0.195314
CR6be4fe9b4-1074	2	0.169483
CR6be4fe9b4-556	4	0.259217
CR6be4fe9b4-255	2	0.211323
CR6be4fe9b4-1229	4	0.196721
CR6be4fe9b4-729	1	0.194725
CR6be4fe9b4-209		0.199036
CR6be4fe9b4-249	2	0.22451
CR6be4fe9b4-720	2	0.174166
CR6be4fe9b4-322	2	0.248601
CR6be4fe9b4-335	4	0.48924
CR6be4fe9b4-491	4	0.192345
CR6be4fe9b4-116	2	0.218788
CR6be4fe9b4-892		0.19316
CR6be4fe9b4-428	4	0.209546
CR6be4fe9b4-542	2	0.209142
CR6be4fe9b4-699	1	0.181993
CR6be4fe9b4-1198	2	0.175652
CR6be4fe9b4-261	2	0.176712
CR6be4fe9b4-321	4	0.230296
CR6be4fe9b4-337	4	0.246945
CR6be4fe9b4-224	1	0.198763
CR6be4fe9b4-387	4	0.215231
CR6be4fe9b4-235		0.160476
CR6be4fe9b4-895	2	0.181901
CR6be4fe9b4-1091	1	0.22269
CR6be4fe9b4-948	4	0.308399
CR6be4fe9b4-206	1	0.213363
CR6be4fe9b4-1063	2	0.183904
CR6be4fe9b4-1408		0.197043
CR6be4fe9b4-192	1	0.204042
CR6be4fe9b4-175	4	0.19885
CR6be4fe9b4-19	2	0.206367
CR6be4fe9b4-1212		0.163344
CR6be4fe9b4-102	2	0.201767
CR6be4fe9b4-1120	2	0.199487
CR6be4fe9b4-980		0.168765
CR6be4fe9b4-908	2	0.178337
CR6be4fe9b4-258	2	0.189075
CR6be4fe9b4-987	1	0.176735
CR6be4fe9b4-1334		0.190373
CR6be4fe9b4-1057		0.165188
CR6be4fe9b4-423	2	0.218113
CR6be4fe9b4-639	4	0.214173
CR6be4fe9b4-463	1	0.218549
CR6be4fe9b4-375	1	0.174721
CR6be4fe9b4-1095	4	0.257874
CR6be4fe9b4-1228		0.172522
CR6be4fe9b4-114		0.195361
CR6be4fe9b4-625	2	0.173425
CR6be4fe9b4-788	6	0.191489
CR6be4fe9b4-1661	4	0.346955
CR6be4fe9b4-354	2	0.203174
CR6be4fe9b4-464	2	0.181419
CR6be4fe9b4-1468		0.141636
CR6be4fe9b4-3		0.188306
CR6be4fe9b4-674	2	0.179679
CR6be4fe9b4-72	2	0.201084
CR6be4fe9b4-1203		0.17461
CR6be4fe9b4-530	4	0.18535
CR6be4fe9b4-721	1	0.223152
CR6be4fe9b4-379	4	0.180836
CR6be4fe9b4-408	2	0.229581
CR6be4fe9b4-1425	1	0.1958
CR6be4fe9b4-580	1	0.190365
CR6be4fe9b4-1048	2	0.163565
CR6be4fe9b4-152	4	0.205863
CR6be4fe9b4-256	2	0.219064
CR6be4fe9b4-723	1	0.177205
CR6be4fe9b4-1357	2	0.178905
CR6be4fe9b4-280	2	0.177133
CR6be4fe9b4-170	4	0.193545
CR6be4fe9b4-571	4	0.229314
CR6be4fe9b4-545	4	0.182527
CR6be4fe9b4-653	4	0.219748
CR6be4fe9b4-947	1	0.223842
CR6be4fe9b4-996	2	0.195197
CR6be4fe9b4-1246	1	0.203779
CR6be4fe9b4-350	4	0.275893
CR6be4fe9b4-850	1	0.304278
CR6be4fe9b4-386	4	0.184811
CR6be4fe9b4-492	2	0.225448
CR6be4fe9b4-841	1	0.184131
CR6be4fe9b4-503	4	0.324532
CR6be4fe9b4-238	2	0.199662
CR6be4fe9b4-538	4	0.23651
CR6be4fe9b4-1239	4	0.16833
CR6be4fe9b4-1563		0.156062
CR6be4fe9b4-169	4	0.225177
CR6be4fe9b4-1183		0.17026
CR6be4fe9b4-353	4	0.210616
CR6be4fe9b4-612	4	0.189875
CR6be4fe9b4-507	4	0.246671
CR6be4fe9b4-172	4	0.203863
CR6be4fe9b4-532	4	0.279083
CR6be4fe9b4-506	4	0.305668
CR6be4fe9b4-887		0.164926
CR6be4fe9b4-324	1	0.201691
CR6be4fe9b4-649	4	0.225663
CR6be4fe9b4-1072		0.255623
CR6be4fe9b4-232	4	0.22141
CR6be4fe9b4-577	4	0.300244
CR6be4fe9b4-1284	4	0.357217
CR6be4fe9b4-1075		0.143555
CR6be4fe9b4-27	2	0.195943
CR6be4fe9b4-1044	2	0.183824
CR6be4fe9b4-554	2	0.199481
CR6be4fe9b4-403	4	0.274703
CR6be4fe9b4-1260		0.176348
CR6be4fe9b4-1328	1	0.190066
CR6be4fe9b4-752	6	0.172214
CR6be4fe9b4-736	4	0.161191
CR6be4fe9b4-939		0.170567
CR6be4fe9b4-481	2	0.193343
CR6be4fe9b4-36	2	0.200588
CR6be4fe9b4-943		0.177825
CR6be4fe9b4-1610	4	0.40445
CR6be4fe9b4-1412		0.161234
CR6be4fe9b4-254	2	0.21131
CR6be4fe9b4-801	2	0.176233
CR6be4fe9b4-1346		0.372017
CR6be4fe9b4-163		0.172893
CR6be4fe9b4-971	4	0.331981
CR6be4fe9b4-1107		0.135419
CR6be4fe9b4-1116	4	0.29482
CR6be4fe9b4-207	2	0.204171
CR6be4fe9b4-1595	4	0.218284
CR6be4fe9b4-220	1	0.220091
CR6be4fe9b4-460	4	0.247698
CR6be4fe9b4-661	2	0.186074
CR6be4fe9b4-439	4	0.226819
CR6be4fe9b4-652	1	0.213217
CR6be4fe9b4-1149	2	0.150805
CR6be4fe9b4-26	2	0.18865
CR6be4fe9b4-438	2	0.224306
CR6be4fe9b4-1103	2	0.194054
CR6be4fe9b4-483	4	0.243945
CR6be4fe9b4-227	2	0.194743
CR6be4fe9b4-595	4	0.194994
CR6be4fe9b4-1389	2	0.195047
CR6be4fe9b4-1320	2	0.194032
CR6be4fe9b4-716	1	0.171174
CR6be4fe9b4-502	4	0.228201
CR6be4fe9b4-124		0.172655
CR6be4fe9b4-896		0.193626
CR6be4fe9b4-1201	4	0.201885
CR6be4fe9b4-485	2	0.190568
CR6be4fe9b4-1012	2	0.163806
CR6be4fe9b4-964	4	0.146018
CR6be4fe9b4-92		0.195041
CR6be4fe9b4-1073	2	0.186542
CR6be4fe9b4-449	4	0.326995
CR6be4fe9b4-498	4	0.320731
CR6be4fe9b4-707	2	0.165673
CR6be4fe9b4-880	2	0.177063
CR6be4fe9b4-444	2	0.223777
CR6be4fe9b4-458	4	0.286974
CR6be4fe9b4-279	4	0.214555
CR6be4fe9b4-229	2	0.179864
CR6be4fe9b4-796	2	0.171928
CR6be4fe9b4-1185	2	0.191874
CR6be4fe9b4-717	1	0.172158
CR6be4fe9b4-277	2	0.189471
CR6be4fe9b4-763	2	0.193423
CR6be4fe9b4-768	2	0.187307
CR6be4fe9b4-468	2	0.192566
CR6be4fe9b4-785	2	0.196307
CR6be4fe9b4-412	4	0.201904
CR6be4fe9b4-1134		0.169939
CR6be4fe9b4-159	4	0.204833
CR6be4fe9b4-84	2	0.215564
CR6be4fe9b4-949		0.188864
CR6be4fe9b4-125		0.234727
CR6be4fe9b4-1327	4	0.254826
CR6be4fe9b4-573	4	0.197325
CR6be4fe9b4-389	4	0.20174
CR6be4fe9b4-313	2	0.209765
CR6be4fe9b4-921	2	0.16414
CR6be4fe9b4-198		0.18787
CR6be4fe9b4-735		0.175539
CR6be4fe9b4-780	2	0.193209
CR6be4fe9b4-544	4	0.20397
CR6be4fe9b4-487	4	0.277975
CR6be4fe9b4-82		0.157337
CR6be4fe9b4-868	4	0.34061
CR6be4fe9b4-1434	2	0.183893
CR6be4fe9b4-199	1	0.20276
CR6be4fe9b4-367	1	0.185848
CR6be4fe9b4-259	4	0.214572
CR6be4fe9b4-985	4	0.278304
CR6be4fe9b4-271	4	0.217267
CR6be4fe9b4-1510	4	0.213265
CR6be4fe9b4-287	4	0.241342
CR6be4fe9b4-281	2	0.177119
CR6be4fe9b4-919	4	0.194818
CR6be4fe9b4-52	2	0.175777
CR6be4fe9b4-1380	2	0.155416
CR6be4fe9b4-953		0.164213
CR6be4fe9b4-150	4	0.211839
CR6be4fe9b4-781	6	0.192687
CR6be4fe9b4-1227		0.188824
CR6be4fe9b4-725	2	0.193994
CR6be4fe9b4-112		0.178112
CR6be4fe9b4-540	2	0.196502
CR6be4fe9b4-920	2	0.202122
CR6be4fe9b4-1349	2	0.131838
CR6be4fe9b4-516	4	0.285942
CR6be4fe9b4-384	1	0.207886
CR6be4fe9b4-597	1	0.186063
CR6be4fe9b4-631	4	0.222716
CR6be4fe9b4-1127	2	0.209189
CR6be4fe9b4-291	4	0.222058
CR6be4fe9b4-973	1	0.167731
CR6be4fe9b4-974		0.152052
CR6be4fe9b4-522	2	0.186195
CR6be4fe9b4-1187	4	0.177475
CR6be4fe9b4-698	2	0.179978
CR6be4fe9b4-1161	4	0.215382
CR6be4fe9b4-1278	1	0.166496
CR6be4fe9b4-1447	2	0.182499
CR6be4fe9b4-140	4	0.191818
CR6be4fe9b4-282	4	0.180297
CR6be4fe9b4-610	2	0.177456
CR6be4fe9b4-591	4	0.187078
CR6be4fe9b4-611	4	0.18991
CR6be4fe9b4-411	4	0.213774
CR6be4fe9b4-334	4	0.624546
CR6be4fe9b4-1065	2	0.138018
CR6be4fe9b4-619	2	0.167303
CR6be4fe9b4-1110	2	0.186387
CR6be4fe9b4-99	2	0.176563
CR6be4fe9b4-1205	4	0.189524
CR6be4fe9b4-51	2	0.229019
CR6be4fe9b4-1317	2	0.178907
CR6be4fe9b4-1674		0.129134
CR6be4fe9b4-381	4	0.216181
CR6be4fe9b4-300	4	0.241558
CR6be4fe9b4-210	1	0.215821
CR6be4fe9b4-1121		0.1957
CR6be4fe9b4-1648	2	0.179902
CR6be4fe9b4-25		0.200859
CR6be4fe9b4-1176	4	0.173696
CR6be4fe9b4-1637		0.159551
CR6be4fe9b4-1766	2	0.173449
CR6be4fe9b4-951	4	0.219908
CR6be4fe9b4-351	4	0.510358
CR6be4fe9b4-1237	4	0.336292
CR6be4fe9b4-753	2	0.181682
CR6be4fe9b4-216	2	0.196692
CR6be4fe9b4-873	1	0.181789
CR6be4fe9b4-404	4	0.195228
CR6be4fe9b4-912	4	0.180147
CR6be4fe9b4-153	4	0.25631
CR6be4fe9b4-1013		0.240784
CR6be4fe9b4-47	2	0.209307
CR6be4fe9b4-360	4	0.232604
CR6be4fe9b4-1464		0.162034
CR6be4fe9b4-453	4	0.240604
CR6be4fe9b4-308	4	0.321279
CR6be4fe9b4-1323	4	0.187964
CR6be4fe9b4-345	4	0.302722
CR6be4fe9b4-869	1	0.167366
CR6be4fe9b4-1398	2	0.165918
CR6be4fe9b4-203	1	0.191666
CR6be4fe9b4-325	4	0.256395
CR6be4fe9b4-488	1	0.286057
CR6be4fe9b4-135		0.226768
CR6be4fe9b4-599	4	0.188529
CR6be4fe9b4-173	4	0.217611
CR6be4fe9b4-629	2	0.190759
CR6be4fe9b4-1359	4	0.194349
CR6be4fe9b4-323	1	0.189285
CR6be4fe9b4-884	4	0.220834
CR6be4fe9b4-399	2	0.198254
CR6be4fe9b4-1047	2	0.158444
CR6be4fe9b4-339	1	0.18615
CR6be4fe9b4-513	2	0.192415
CR6be4fe9b4-1274		0.163483
CR6be4fe9b4-1525		0.18547
CR6be4fe9b4-683	1	0.191816
CR6be4fe9b4-104	2	0.20543
CR6be4fe9b4-638	4	0.181068
CR6be4fe9b4-380	4	0.203221
CR6be4fe9b4-1516	4	0.20134
CR6be4fe9b4-1457	4	0.282055
CR6be4fe9b4-77	2	0.172591
CR6be4fe9b4-54	2	0.16618
CR6be4fe9b4-926	4	0.217639
CR6be4fe9b4-202	2	0.210479
CR6be4fe9b4-1206	4	0.207441
CR6be4fe9b4-130		0.183749
CR6be4fe9b4-613	4	0.208447
CR6be4fe9b4-1194	4	0.293564
CR6be4fe9b4-581	2	0.200288
CR6be4fe9b4-45		0.170045
CR6be4fe9b4-991	2	0.167471
CR6be4fe9b4-1371	2	0.17156
CR6be4fe9b4-929		0.127797
CR6be4fe9b4-994	2	0.166711
CR6be4fe9b4-240	4	0.219382
CR6be4fe9b4-1054	2	0.185905
CR6be4fe9b4-1356	4	0.143389
CR6be4fe9b4-1293	2	0.160599
CR6be4fe9b4-70	2	0.182235
CR6be4fe9b4-319	4	0.196182
CR6be4fe9b4-751	2	0.19261
CR6be4fe9b4-35	2	0.160202
CR6be4fe9b4-38	2	0.212981
CR6be4fe9b4-678	1	0.18376
CR6be4fe9b4-1517	4	0.205009
CR6be4fe9b4-305	4	0.198207
CR6be4fe9b4-16	2	0.207854
CR6be4fe9b4-1253		0.174698
CR6be4fe9b4-1128	2	0.169375
CR6be4fe9b4-1472	4	0.225815
CR6be4fe9b4-134		0.161031
CR6be4fe9b4-237	2	0.188724
CR6be4fe9b4-761	6	0.1837
CR6be4fe9b4-1523	4	0.185933
CR6be4fe9b4-37		0.203637
CR6be4fe9b4-1105	4	0.183788
CR6be4fe9b4-440	4	0.212253
CR6be4fe9b4-882	4	0.207957
CR6be4fe9b4-18	2	0.17925
CR6be4fe9b4-147	4	0.288816
CR6be4fe9b4-93	2	0.168803
CR6be4fe9b4-569	4	0.304783
CR6be4fe9b4-459	2	0.176443
CR6be4fe9b4-645	2	0.174042
CR6be4fe9b4-1188	2	0.168359
CR6be4fe9b4-686	2	0.185359
CR6be4fe9b4-156	4	0.2284
CR6be4fe9b4-1280	4	0.225825
CR6be4fe9b4-1634		0.158622
CR6be4fe9b4-320	2	0.214874
CR6be4fe9b4-749	2	0.180462
CR6be4fe9b4-1480	4	0.180348
CR6be4fe9b4-333	4	0.201582
CR6be4fe9b4-244	4	0.269972
CR6be4fe9b4-208		0.141337
CR6be4fe9b4-1209	2	0.168036
CR6be4fe9b4-155	4	0.225773
CR6be4fe9b4-195	1	0.212739
CR6be4fe9b4-1295	2	0.169026
CR6be4fe9b4-1294	2	0.173825
CR6be4fe9b4-307	4	0.184721
CR6be4fe9b4-1039	1	0.181366
CR6be4fe9b4-1184	2	0.162157
CR6be4fe9b4-1135	2	0.299108
CR6be4fe9b4-1519	4	0.169108
CR6be4fe9b4-17		0.160261
CR6be4fe9b4-292	2	0.193182
CR6be4fe9b4-1222	1	0.20717
CR6be4fe9b4-977	2	0.132154
CR6be4fe9b4-161		0.147391
CR6be4fe9b4-677	4	0.164985
CR6be4fe9b4-1440	4	0.297944
CR6be4fe9b4-731	1	0.197552
CR6be4fe9b4-585	4	0.205079
CR6be4fe9b4-1000	2	0.175512
CR6be4fe9b4-1130		0.153086
CR6be4fe9b4-166	4	0.249984
CR6be4fe9b4-145	4	0.205486
CR6be4fe9b4-766	1	0.178395
CR6be4fe9b4-792	1	0.184333
CR6be4fe9b4-1117		0.153345
CR6be4fe9b4-410	4	0.217983
CR6be4fe9b4-1204	4	0.181226
CR6be4fe9b4-477	2	0.198674
CR6be4fe9b4-543	2	0.207282
CR6be4fe9b4-955		0.14532
CR6be4fe9b4-415	4	0.25114
CR6be4fe9b4-1539	1	0.192455
CR6be4fe9b4-1195	4	0.31861
CR6be4fe9b4-620	4	0.264555
CR6be4fe9b4-1426		0.205349
CR6be4fe9b4-185	4	0.31322
CR6be4fe9b4-269	4	0.321588
CR6be4fe9b4-1033	2	0.202709
CR6be4fe9b4-1250	4	0.335104
CR6be4fe9b4-559	4	0.19596
CR6be4fe9b4-115		0.237243
CR6be4fe9b4-956		0.13317
CR6be4fe9b4-1221	2	0.173233
CR6be4fe9b4-865		0.213799
CR6be4fe9b4-1332		0.173368
CR6be4fe9b4-57	2	0.200488
CR6be4fe9b4-523	1	0.234571
CR6be4fe9b4-357	4	0.211268
CR6be4fe9b4-80	2	0.161944
CR6be4fe9b4-318	2	0.198618
CR6be4fe9b4-603	4	0.178464
CR6be4fe9b4-790	6	0.182999
CR6be4fe9b4-711	1	0.154566
CR6be4fe9b4-601	2	0.167391
CR6be4fe9b4-450	4	0.202975
CR6be4fe9b4-928	1	0.184107
CR6be4fe9b4-75	2	0.195728
CR6be4fe9b4-1234	4	0.33861
CR6be4fe9b4-490	2	0.1906
CR6be4fe9b4-431	2	0.180821
CR6be4fe9b4-372	4	0.511837
CR6be4fe9b4-250	4	0.209818
CR6be4fe9b4-536	4	0.235333
CR6be4fe9b4-48	2	0.204841
CR6be4fe9b4-117		0.19489
CR6be4fe9b4-592	4	0.171659
CR6be4fe9b4-1270		0.143151
CR6be4fe9b4-331	2	0.204372
CR6be4fe9b4-214	1	0.211213
CR6be4fe9b4-330		0.150884
CR6be4fe9b4-702	2	0.172544
CR6be4fe9b4-7	2	0.194636
CR6be4fe9b4-243	2	0.187317
CR6be4fe9b4-800	1	0.187316
CR6be4fe9b4-1287	4	0.182681
CR6be4fe9b4-959	2	0.1815
CR6be4fe9b4-1034	4	0.185327
CR6be4fe9b4-1060	2	0.166256
CR6be4fe9b4-1259		0.204149
CR6be4fe9b4-835	1	0.222558
CR6be4fe9b4-126		0.231257
CR6be4fe9b4-421	4	0.216916
CR6be4fe9b4-950	1	0.217683
CR6be4fe9b4-817	1	0.204122
CR6be4fe9b4-49		0.376023
CR6be4fe9b4-257	2	0.20321
CR6be4fe9b4-385	2	0.20696
CR6be4fe9b4-1011	1	0.17175
CR6be4fe9b4-799	1	0.209615
CR6be4fe9b4-6		0.196636
CR6be4fe9b4-1192		0.180339
CR6be4fe9b4-894	4	0.321621
CR6be4fe9b4-933		0.164134
CR6be4fe9b4-1254	1	0.175529
CR6be4fe9b4-272	4	0.225972
CR6be4fe9b4-174	4	0.222924
CR6be4fe9b4-648	1	0.20445
CR6be4fe9b4-1061		0.135327
CR6be4fe9b4-494	1	0.196771
CR6be4fe9b4-1092	2	0.145319
CR6be4fe9b4-936	2	0.16844
CR6be4fe9b4-262	4	0.243449
CR6be4fe9b4-898	4	0.230645
CR6be4fe9b4-579	2	0.196304
CR6be4fe9b4-666	2	0.171951
CR6be4fe9b4-582		0.181274
CR6be4fe9b4-728	1	0.165291
CR6be4fe9b4-1312		0.137881
CR6be4fe9b4-223	2	0.199476
CR6be4fe9b4-1154	4	0.165829
CR6be4fe9b4-165	4	0.178713
CR6be4fe9b4-602	4	0.199784
CR6be4fe9b4-617	4	0.188044
CR6be4fe9b4-456	1	0.226573
CR6be4fe9b4-1333	2	0.141425
CR6be4fe9b4-383	4	0.363092
CR6be4fe9b4-888		0.201309
CR6be4fe9b4-62	2	0.206612
CR6be4fe9b4-775	2	0.184575
CR6be4fe9b4-455	2	0.207127
CR6be4fe9b4-332		0.218868
CR6be4fe9b4-294	2	0.233846
CR6be4fe9b4-342	4	0.196343
CR6be4fe9b4-1292		0.164549
CR6be4fe9b4-1089	2	0.18571
CR6be4fe9b4-684	2	0.156541
CR6be4fe9b4-11	2	0.21737
CR6be4fe9b4-97	2	0.177227
CR6be4fe9b4-76	2	0.219519
CR6be4fe9b4-288		0.138549
CR6be4fe9b4-1030	2	0.218536
CR6be4fe9b4-228	2	0.200128
CR6be4fe9b4-215	2	0.223276
CR6be4fe9b4-247	2	0.217731
CR6be4fe9b4-53	2	0.201597
CR6be4fe9b4-647	4	0.255555
CR6be4fe9b4-73		0.152434
CR6be4fe9b4-1375	2	0.163476
CR6be4fe9b4-593	4	0.171562
CR6be4fe9b4-605	4	0.192196
CR6be4fe9b4-91		0.18237
CR6be4fe9b4-1062		0.139368
CR6be4fe9b4-1573	4	0.237365
CR6be4fe9b4-484	2	0.187961
CR6be4fe9b4-59		0.191287
CR6be4fe9b4-1208	2	0.162239
CR6be4fe9b4-969	1	0.180395
CR6be4fe9b4-1385		0.2461
CR6be4fe9b4-900	4	0.189898
CR6be4fe9b4-162	2	0.188925
CR6be4fe9b4-253	4	0.198636
CR6be4fe9b4-1052	1	0.169526
CR6be4fe9b4-1197	2	0.134913
CR6be4fe9b4-283	4	0.274721
CR6be4fe9b4-128		0.181353
CR6be4fe9b4-85		0.185444
CR6be4fe9b4-827	1	0.155114
CR6be4fe9b4-1015	2	0.198202
CR6be4fe9b4-903	4	0.231153
CR6be4fe9b4-1172	2	0.17153
CR6be4fe9b4-1364	2	0.164875
CR6be4fe9b4-241		0.169668
CR6be4fe9b4-1529		0.179057
CR6be4fe9b4-539	4	0.187085
CR6be4fe9b4-251	2	0.193053
CR6be4fe9b4-1397	4	0.146774
CR6be4fe9b4-681	4	0.177241
CR6be4fe9b4-239	2	0.165256
CR6be4fe9b4-111		0.202153
CR6be4fe9b4-346	2	0.199926
CR6be4fe9b4-724		0.188651
CR6be4fe9b4-1859		0.168258
CR6be4fe9b4-1236	2	0.183917
CR6be4fe9b4-706	2	0.201547
CR6be4fe9b4-899	4	0.331929
CR6be4fe9b4-497	2	0.203327
CR6be4fe9b4-1231	4	0.316228
CR6be4fe9b4-822	1	0.19743
CR6be4fe9b4-891	2	0.18589
CR6be4fe9b4-132		0.165976
CR6be4fe9b4-1043	4	0.245435
CR6be4fe9b4-701	2	0.172941
CR6be4fe9b4-520	4	0.282565
CR6be4fe9b4-312		0.156075
CR6be4fe9b4-1		0.176423
CR6be4fe9b4-236	4	0.230813
CR6be4fe9b4-377	2	0.197353
CR6be4fe9b4-1006	2	0.182017
CR6be4fe9b4-630	4	0.207003
CR6be4fe9b4-547	2	0.193769
CR6be4fe9b4-659	2	0.17449
CR6be4fe9b4-1367		0.158436
CR6be4fe9b4-715	1	0.156388
CR6be4fe9b4-1245	4	0.202203
CR6be4fe9b4-975	2	0.171033
CR6be4fe9b4-982	1	0.179851
CR6be4fe9b4-154		0.187391
CR6be4fe9b4-966		0.180299
CR6be4fe9b4-103		0.211028
CR6be4fe9b4-708	1	0.206548
CR6be4fe9b4-1387	4	0.274103
CR6be4fe9b4-263	4	0.214934
CR6be4fe9b4-1215	2	0.198722
CR6be4fe9b4-999		0.179494
CR6be4fe9b4-1019	2	0.159832
CR6be4fe9b4-193	4	0.167027
CR6be4fe9b4-875	1	0.185216
CR6be4fe9b4-369	2	0.26723
CR6be4fe9b4-1165	4	0.206112
CR6be4fe9b4-682	1	0.18139
CR6be4fe9b4-349	4	0.366088
CR6be4fe9b4-514	4	0.200073
CR6be4fe9b4-137		0.217366
CR6be4fe9b4-265	2	0.18974
CR6be4fe9b4-690	1	0.187273
CR6be4fe9b4-315	2	0.173935
CR6be4fe9b4-986	2	0.170214
CR6be4fe9b4-39	2	0.171751
CR6be4fe9b4-217	1	0.196819
CR6be4fe9b4-1483	2	0.17006
CR6be4fe9b4-20		0.193429
CR6be4fe9b4-1118	2	0.200187
CR6be4fe9b4-178		0.179631
CR6be4fe9b4-136		0.198905
CR6be4fe9b4-695	1	0.168685
CR6be4fe9b4-657	2	0.152401
CR6be4fe9b4-1162	4	0.265621
CR6be4fe9b4-511	4	0.252589
CR6be4fe9b4-907	4	0.190459
CR6be4fe9b4-881		0.147039
CR6be4fe9b4-697	1	0.171973
CR6be4fe9b4-1042	4	0.180753
CR6be4fe9b4-1169	2	0.173557
CR6be4fe9b4-340	4	0.393209
CR6be4fe9b4-614	4	0.196274
CR6be4fe9b4-679	1	0.18105
CR6be4fe9b4-34		0.192597
CR6be4fe9b4-1014		0.127267
CR6be4fe9b4-915	2	0.200334
CR6be4fe9b4-774	2	0.173066
CR6be4fe9b4-627	4	0.211239
CR6be4fe9b4-510	4	0.353993
CR6be4fe9b4-1314	2	0.167776
CR6be4fe9b4-535	4	0.189356
CR6be4fe9b4-1087	2	0.169255
CR6be4fe9b4-829	1	0.180827
CR6be4fe9b4-1506	2	0.175012
CR6be4fe9b4-1017	2	0.185162
CR6be4fe9b4-606	1	0.209044
CR6be4fe9b4-1727	4	0.321637
CR6be4fe9b4-1345	4	0.348549
CR6be4fe9b4-1289		0.173535
CR6be4fe9b4-61	2	0.190454
CR6be4fe9b4-465	1	0.189892
CR6be4fe9b4-393	2	0.185955
CR6be4fe9b4-71	2	0.209052
CR6be4fe9b4-575	4	0.188493
CR6be4fe9b4-8	2	0.225764
CR6be4fe9b4-1122	1	0.180472
CR6be4fe9b4-1050	4	0.29747
CR6be4fe9b4-122		0.180047
CR6be4fe9b4-1512	1	0.161185
CR6be4fe9b4-355	2	0.237065
CR6be4fe9b4-911		0.16019
CR6be4fe9b4-426	4	0.211482
CR6be4fe9b4-225	1	0.211864
CR6be4fe9b4-469	1	0.242244
CR6be4fe9b4-914	2	0.182681
CR6be4fe9b4-242	2	0.199266
CR6be4fe9b4-867	4	0.25644
CR6be4fe9b4-392	4	0.204246
CR6be4fe9b4-370	4	0.395158
CR6be4fe9b4-1422	4	0.449157
CR6be4fe9b4-499	4	0.369523
CR6be4fe9b4-1454		0.168681
CR6be4fe9b4-808	1	0.18913
CR6be4fe9b4-1241		0.1692
CR6be4fe9b4-24	2	0.154767
CR6be4fe9b4-1112	4	0.336583
CR6be4fe9b4-551	4	0.240513
CR6be4fe9b4-1150	4	0.188401
CR6be4fe9b4-984	2	0.200029
CR6be4fe9b4-527	4	0.202643
CR6be4fe9b4-1156	1	0.237594
CR6be4fe9b4-981	2	0.15266
CR6be4fe9b4-366	4	0.320477
CR6be4fe9b4-171	4	0.310602
CR6be4fe9b4-669	1	0.22366
CR6be4fe9b4-422	4	0.25088
CR6be4fe9b4-66		0.22187
CR6be4fe9b4-264	2	0.187178
CR6be4fe9b4-553	1	0.184208
CR6be4fe9b4-65		0.178222
CR6be4fe9b4-1140	1	0.145321
CR6be4fe9b4-478	4	0.291507
CR6be4fe9b4-718	2	0.173183
CR6be4fe9b4-316	2	0.225922
CR6be4fe9b4-1142	4	0.209796
CR6be4fe9b4-1362	2	0.167471
CR6be4fe9b4-100	2	0.186547
CR6be4fe9b4-1059	1	0.174839
CR6be4fe9b4-870	2	0.189076
CR6be4fe9b4-512	2	0.197095
CR6be4fe9b4-9	2	0.214688
CR6be4fe9b4-1325	2	0.167972
CR6be4fe9b4-191		0.156249
CR6be4fe9b4-416	2	0.217369
CR6be4fe9b4-445	4	0.216652
CR6be4fe9b4-40	2	0.19358
CR6be4fe9b4-30		0.196024
CR6be4fe9b4-86	2	0.163545
CR6be4fe9b4-368	4	0.226674
CR6be4fe9b4-651	4	0.183065
CR6be4fe9b4-738	2	0.182855
CR6be4fe9b4-425	2	0.183454
CR6be4fe9b4-109	2	0.166744
CR6be4fe9b4-1086	1	0.189664
CR6be4fe9b4-618	1	0.142566
CR6be4fe9b4-63	2	0.177924
CR6be4fe9b4-1369	2	0.157408
CR6be4fe9b4-182	4	0.446042
CR6be4fe9b4-665	2	0.20059
CR6be4fe9b4-1409	2	0.180063
CR6be4fe9b4-5		0.171594
CR6be4fe9b4-755	2	0.181923
CR6be4fe9b4-876	4	0.237747
CR6be4fe9b4-79	2	0.159735
CR6be4fe9b4-667	1	0.200184
CR6be4fe9b4-815	1	0.197
CR6be4fe9b4-634	1	0.187681
CR6be4fe9b4-1200		0.142722
CR6be4fe9b4-1111		0.145771
CR6be4fe9b4-32	2	0.208033
CR6be4fe9b4-932	2	0.163506
CR6be4fe9b4-673	2	0.187501
CR6be4fe9b4-382	4	0.329384
CR6be4fe9b4-1189	4	0.226042
CR6be4fe9b4-180	4	0.19971
CR6be4fe9b4-646	4	0.195808
CR6be4fe9b4-226	4	0.202752
CR6be4fe9b4-954	4	0.182512
CR6be4fe9b4-1749		0.178608
CR6be4fe9b4-1482		0.18116
CR6be4fe9b4-771	2	0.179181
CR6be4fe9b4-1125	4	0.22005
CR6be4fe9b4-1083	2	0.162339
CR6be4fe9b4-31	2	0.195591
CR6be4fe9b4-200	1	0.186022
CR6be4fe9b4-555	4	0.202226
CR6be4fe9b4-1182		0.155
CR6be4fe9b4-328	4	0.304869
CR6be4fe9b4-1007		0.184914
CR6be4fe9b4-1085	4	0.209588
CR6be4fe9b4-466	4	0.253305
CR6be4fe9b4-347	2	0.172288
CR6be4fe9b4-776	2	0.170699
CR6be4fe9b4-270	2	0.207152
CR6be4fe9b4-119		0.135744
CR6be4fe9b4-212		0.181502
CR6be4fe9b4-401	4	0.264049
CR6be4fe9b4-1230	2	0.168606
CR6be4fe9b4-371	4	0.330016
CR6be4fe9b4-67		0.166737
CR6be4fe9b4-326	2	0.182797
CR6be4fe9b4-1077		0.152381
CR6be4fe9b4-676	1	0.189563
CR6be4fe9b4-885		0.166507
CR6be4fe9b4-803	1	0.165788
CR6be4fe9b4-694	1	0.182307
CR6be4fe9b4-660	1	0.1503
CR6be4fe9b4-889	2	0.171361
CR6be4fe9b4-299	2	0.212979
CR6be4fe9b4-184	4	0.207188
CR6be4fe9b4-87	4	0.206503
CR6be4fe9b4-759	1	0.172563
CR6be4fe9b4-1179		0.18351
CR6be4fe9b4-329	4	0.345434
CR6be4fe9b4-68	2	0.181508
CR6be4fe9b4-509	4	0.20884
CR6be4fe9b4-1728	4	0.353861
CR6be4fe9b4-1729	4	0.218832
CR6be4fe9b4-546	4	0.225548
CR6be4fe9b4-409		0.192262
CR6be4fe9b4-1411	4	0.179053
CR6be4fe9b4-709	2	0.174418
CR6be4fe9b4-883		0.209518
CR6be4fe9b4-289	2	0.209651
CR6be4fe9b4-501	2	0.199896
CR6be4fe9b4-1257		0.173179
CR6be4fe9b4-1373	4	0.180516
CR6be4fe9b4-712	1	0.197966
CR6be4fe9b4-872		0.230062
CR6be4fe9b4-1553	2	0.168913
CR6be4fe9b4-231		0.204995
CR6be4fe9b4-557	4	0.211127
CR6be4fe9b4-158	4	0.221276
CR6be4fe9b4-740	1	0.169066
CR6be4fe9b4-1311	2	0.16162
CR6be4fe9b4-1242		0.181528
CR6be4fe9b4-886		0.163025
CR6be4fe9b4-190	4	0.187199
CR6be4fe9b4-388	4	0.282994
CR6be4fe9b4-670	2	0.166296
CR6be4fe9b4-1076	4	0.311627
CR6be4fe9b4-528	4	0.348942
CR6be4fe9b4-879	2	0.187565
CR6be4fe9b4-273	2	0.211165
CR6be4fe9b4-81		0.189556
CR6be4fe9b4-1416	2	0.172812
CR6be4fe9b4-151	4	0.202775
CR6be4fe9b4-43	2	0.180979
CR6be4fe9b4-588	1	0.172899
CR6be4fe9b4-783	2	0.181265
CR6be4fe9b4-1272		0.157064
CR6be4fe9b4-495	4	0.174179
CR6be4fe9b4-578	4	0.20743
CR6be4fe9b4-1247	2	0.159391
CR6be4fe9b4-118		0.138601
CR6be4fe9b4-46	2	0.165986
CR6be4fe9b4-1024	4	0.168452
CR6be4fe9b4-1395	2	0.166751
CR6be4fe9b4-120		0.222345
CR6be4fe9b4-356	4	0.410774
CR6be4fe9b4-1108	2	0.149802
CR6be4fe9b4-286	2	0.204294
CR6be4fe9b4-756	1	0.176498
CR6be4fe9b4-311	4	0.383598
CR6be4fe9b4-486	1	0.285734
CR6be4fe9b4-734		0.174977
CR6be4fe9b4-493	4	0.217723
CR6be4fe9b4-437	4	0.293035
CR6be4fe9b4-4		0.151395
CR6be4fe9b4-131		0.212168
CR6be4fe9b4-1340		0.194966
CR6be4fe9b4-641	4	0.222378
CR6be4fe9b4-1079		0.191453
CR6be4fe9b4-583	2	0.169047
CR6be4fe9b4-917	4	0.266214
CR6be4fe9b4-584	4	0.24799
CR6be4fe9b4-747	4	0.187259
CR6be4fe9b4-802	2	0.182745
CR6be4fe9b4-295	4	0.219792
CR6be4fe9b4-164		0.189547
CR6be4fe9b4-373	4	0.19272
CR6be4fe9b4-1058	2	0.1775
CR6be4fe9b4-94	2	0.195053
CR6be4fe9b4-1501	2	0.170712
CR6be4fe9b4-587	4	0.194909
CR6be4fe9b4-564	4	0.235552
CR6be4fe9b4-358	2	0.192447
CR6be4fe9b4-819	1	0.189077
CR6be4fe9b4-413	4	0.290345
CR6be4fe9b4-624	4	0.200101
CR6be4fe9b4-1097	2	0.17147
CR6be4fe9b4-866		0.222848
CR6be4fe9b4-1291	4	0.198717
CR6be4fe9b4-42	2	0.196569
CR6be4fe9b4-979	4	0.196363
CR6be4fe9b4-1401	2	0.16395
CR6be4fe9b4-967	4	0.25279
CR6be4fe9b4-105		0.232224
CR6be4fe9b4-420	4	0.218195
CR6be4fe9b4-518	2	0.201828
CR6be4fe9b4-531	1	0.208872
CR6be4fe9b4-537	1	0.191392
CR6be4fe9b4-1037	2	0.191771
CR6be4fe9b4-1096	4	0.342682
CR6be4fe9b4-1698	4	0.160544
CR6be4fe9b4-1315	2	0.191396
CR6be4fe9b4-794	1	0.193074
CR6be4fe9b4-310		0.235269
CR6be4fe9b4-489	2	0.189747
CR6be4fe9b4-157	4	0.19844
CR6be4fe9b4-417	2	0.23864
CR6be4fe9b4-12	2	0.195305
CR6be4fe9b4-1069	2	0.209049
CR6be4fe9b4-285	4	0.176287
CR6be4fe9b4-791	2	0.175615
CR6be4fe9b4-1428	2	0.158316
CR6be4fe9b4-704	1	0.176274
CR6be4fe9b4-314	4	0.21974
CR6be4fe9b4-1324	2	0.174023
CR6be4fe9b4-795	1	0.18503
CR6be4fe9b4-1046		0.177566
CR6be4fe9b4-472	4	0.279205
CR6be4fe9b4-930	4	0.346124
CR6be4fe9b4-636	1	0.235792
CR6be4fe9b4-143		0.200176
CR6be4fe9b4-1080	2	0.186008
CR6be4fe9b4-726	1	0.176397
CR6be4fe9b4-758	2	0.197456
CR6be4fe9b4-1026	4	0.378407
CR6be4fe9b4-168	4	0.218474
CR6be4fe9b4-341	2	0.183786
CR6be4fe9b4-804	1	0.17835
CR6be4fe9b4-958	1	0.166408
CR6be4fe9b4-60	2	0.21824
CR6be4fe9b4-133		0.215946
CR6be4fe9b4-176		0.210915
CR6be4fe9b4-1166		0.147552
CR6be4fe9b4-427	4	0.18102
CR6be4fe9b4-21		0.203767
CR6be4fe9b4-205	4	0.178027
CR6be4fe9b4-201	4	0.312944
CR6be4fe9b4-1481	2	0.172645
CR6be4fe9b4-1370	2	0.196253
CR6be4fe9b4-590	4	0.159269
CR6be4fe9b4-640	4	0.227138
CR6be4fe9b4-1109	1	0.178743
CR6be4fe9b4-1129		0.14628
CR6be4fe9b4-146	4	0.20727
CR6be4fe9b4-352		0.213716
CR6be4fe9b4-88	2	0.179083
CR6be4fe9b4-306	4	0.216196
CR6be4fe9b4-940	2	0.153337
CR6be4fe9b4-604	4	0.196483
CR6be4fe9b4-826	1	0.185498
CR6be4fe9b4-56		0.166619
CR6be4fe9b4-937		0.166222
CR6be4fe9b4-935	2	0.225548
CR6be4fe9b4-1138	4	0.354281
CR6be4fe9b4-405	4	0.307182
CR6be4fe9b4-633	2	0.173078
CR6be4fe9b4-904		0.153079
CR6be4fe9b4-1407		0.186394
CR6be4fe9b4-1064		0.185666
CR6be4fe9b4-664	1	0.192078
CR6be4fe9b4-1174	4	0.217977
CR6be4fe9b4-167	4	0.226953
CR6be4fe9b4-692	1	0.182553
CR6be4fe9b4-992	2	0.234173
CR6be4fe9b4-1331	2	0.173261
CR6be4fe9b4-632	1	0.15351
CR6be4fe9b4-1045	4	0.664932
CR6be4fe9b4-149	4	0.206584
CR6be4fe9b4-230	4	0.216578
CR6be4fe9b4-562		0.181746
CR6be4fe9b4-1366	2	0.16327
CR6be4fe9b4-317	4	0.215515
CR6be4fe9b4-909	2	0.182395
CR6be4fe9b4-1139	2	0.146249
CR6be4fe9b4-301	2	0.218075
CR6be4fe9b4-805	1	0.182907
CR6be4fe9b4-1258	2	0.157671
CR6be4fe9b4-309	4	0.31332
CR6be4fe9b4-1119	4	0.412231
CR6be4fe9b4-1136	2	0.171055
CR6be4fe9b4-754	2	0.173964
CR6be4fe9b4-221	1	0.228809
CR6be4fe9b4-448	4	0.241643
CR6be4fe9b4-1010		0.177433
CR6be4fe9b4-359	2	0.217443
CR6be4fe9b4-1155	2	0.167708
CR6be4fe9b4-685	2	0.170093
CR6be4fe9b4-561		0.170922
CR6be4fe9b4-106	2	0.156265
CR6be4fe9b4-1025	2	0.144841
CR6be4fe9b4-1557	2	0.177684
CR6be4fe9b4-188	4	0.203309
CR6be4fe9b4-1307	4	0.224798
CR6be4fe9b4-524	4	0.284903
CR6be4fe9b4-186	1	0.185952
CR6be4fe9b4-33		0.185815
CR6be4fe9b4-252		0.202553
CR6be4fe9b4-687	1	0.21385
CR6be4fe9b4-113	2	0.17675
CR6be4fe9b4-58		0.195531
CR6be4fe9b4-739	2	0.180947
CR6be4fe9b4-110		0.190514
CR6be4fe9b4-245	2	0.185457
CR6be4fe9b4-772	2	0.179029
CR6be4fe9b4-327	4	0.445468
CR6be4fe9b4-1262		0.191373
CR6be4fe9b4-1071	2	0.154159
CR6be4fe9b4-672	1	0.179712
CR6be4fe9b4-934	2	0.168965
CR6be4fe9b4-462	4	0.243438
CR6be4fe9b4-746	6	0.189155
CR6be4fe9b4-266	4	0.216484
CR6be4fe9b4-1003		0.220515
CR6be4fe9b4-348	4	0.253403
CR6be4fe9b4-1577	1	0.181066
CR6be4fe9b4-83	2	0.191969
CR6be4fe9b4-563	4	0.210624
CR6be4fe9b4-750	2	0.18611
CR6be4fe9b4-336	2	0.1879
CR6be4fe9b4-89	2	0.218915
CR6be4fe9b4-50		0.245814
CR6be4fe9b4-400	2	0.194494
CR6be4fe9b4-298	2	0.229384
CR6be4fe9b4-1164		0.149296
CR6be4fe9b4-998	4	0.173022
CR6be4fe9b4-1578	4	0.407738
CR6be4fe9b4-737	2	0.191499
CR6be4fe9b4-304	2	0.200497
CR6be4fe9b4-429	4	0.196111
CR6be4fe9b4-797	1	0.210048
CR6be4fe9b4-1181	4	0.182112
CR6be4fe9b4-844	1	0.186836
CR6be4fe9b4-218	4	0.337244
CR6be4fe9b4-710	1	0.161964
CR6be4fe9b4-1798	4	0.208755
CR6be4fe9b4-1635	2	0.184872
CR6be4fe9b4-211	1	0.196735
CR6be4fe9b4-432	4	0.21497
CR6be4fe9b4-1081	2	0.179997
CR6be4fe9b4-957	1	0.173335
CR6be4fe9b4-44	2	0.179988
CR6be4fe9b4-96	2	0.171963
CR6be4fe9b4-260	4	0.232865
CR6be4fe9b4-1298	2	0.174854
CR6be4fe9b4-1144		0.181848
CR6be4fe9b4-183	4	0.189689
CR6be4fe9b4-297	4	0.232148
CR6be4fe9b4-663	2	0.210349
CR6be4fe9b4-1384	2	0.192033
CR6be4fe9b4-1255		0.158858
CR6be4fe9b4-436	2	0.239004
CR6be4fe9b4-714	2	0.168583
CR6be4fe9b4-394	4	0.23385
CR6be4fe9b4-365	4	0.217547
CR6be4fe9b4-517	4	0.308164
CR6be4fe9b4-267	2	0.191085
CR6be4fe9b4-447	1	0.221823
CR6be4fe9b4-22	2	0.213911
CR6be4fe9b4-570		0.204939
CR6be4fe9b4-78		0.213193
CR6be4fe9b4-10	2	0.213128
CR6be4fe9b4-29		0.201722
CR6be4fe9b4-1053	4	0.262582
CR6be4fe9b4-616	2	0.163698
CR6be4fe9b4-361	4	0.214277
CR6be4fe9b4-177		0.1831
CR6be4fe9b4-441	4	0.253843
CR6be4fe9b4-1514	4	0.204952
CR6be4fe9b4-284	2	0.193222
CR6be4fe9b4-234	1	0.22035
CR6be4fe9b4-565	4	0.187518
CR6be4fe9b4-745	1	0.177979
CR6be4fe9b4-219		0.174429
CR6be4fe9b4-893	6	0.193935
CR6be4fe9b4-550	4	0.256274
CR6be4fe9b4-1040	1	0.215542
CR6be4fe9b4-222	1	0.221794
CR6be4fe9b4-74	2	0.169036
CR6be4fe9b4-1124		0.15373
CR6be4fe9b4-727	1	0.180745
CR6be4fe9b4-1232	4	0.381798
CR6be4fe9b4-1008	4	0.244315
CR6be4fe9b4-1706	2	0.170205
CR6be4fe9b4-1158	1	0.1828
CR6be4fe9b4-391	4	0.230658
CR6be4fe9b4-470	4	0.225809
CR6be4fe9b4-589	1	0.202665
CR6be4fe9b4-28		0.196486
CR6be4fe9b4-1005	2	0.156053
CR6be4fe9b4-233	4	0.19095
CR6be4fe9b4-1035	4	0.313776
CR6be4fe9b4-831	1	0.197731
CR6be4fe9b4-407	4	0.251273
CR6be4fe9b4-650	4	0.200209
CR6be4fe9b4-1100	2	0.167414
CR6be4fe9b4-1415	4	0.178503
CR6be4fe9b4-1137	2	0.171997
CR6be4fe9b4-452	2	0.18535
CR6be4fe9b4-689	2	0.157014
CR6be4fe9b4-1297	2	0.189291
CR6be4fe9b4-1318		0.146248
CR6be4fe9b4-1351		0.188208
CR6be4fe9b4-508	4	0.200331
CR6be4fe9b4-691	1	0.195182
CR6be4fe9b4-621	4	0.198935
CR6be4fe9b4-396	4	0.258939
CR6be4fe9b4-14	2	0.238506
CR6be4fe9b4-1355	4	0.411555
CR6be4fe9b4-179	4	0.226746
CR6be4fe9b4-1088	4	0.276546
CR6be4fe9b4-534	4	0.18488
CR6be4fe9b4-952		0.220083
CR6be4fe9b4-69	2	0.198513
CR6be4fe9b4-719	1	0.162892
CR6be4fe9b4-1106	2	0.183137
CR6be4fe9b4-1056	4	0.196388
CR6be4fe9b4-397	2	0.196264
CR6be4fe9b4-364	4	0.19322
CR6be4fe9b4-1167	4	0.224081
CR6be4fe9b4-789	2	0.174993
CR6be4fe9b4-64		0.181206
CR6be4fe9b4-343	4	0.285772
CR6be4fe9b4-246	1	0.208633
CR6be4fe9b4-609	4	0.167917
CR6be4fe9b4-451	4	0.220017
CR6be4fe9b4-642	1	0.187214
CR6be4fe9b4-139	4	0.185201
CR6be4fe9b4-474	1	0.192688
CR6be4fe9b4-1261	2	0.181572
CR6be4fe9b4-268	4	0.184218
CR6be4fe9b4-95		0.181243
CR6be4fe9b4-363	4	0.302539
CR6be4fe9b4-302	2	0.220015
CR6be4fe9b4-15		0.187926
CR6be4fe9b4-1273		0.15369
CR6be4fe9b4-1113		0.175701
CR6be4fe9b4-90		0.181533
CR6be4fe9b4-779	2	0.177643
CR6be4fe9b4-194	1	0.1926
CR6be4fe9b4-733	2	0.178933
CR6be4fe9b4-1021	1	0.204526
CR6be4fe9b4-276	4	0.215701
CR6be4fe9b4-990	4	0.307877
CR6be4fe9b4-204	4	0.193733
CR6be4fe9b4-107		0.184554
CR6be4fe9b4-816	1	0.184151
CR6be4fe9b4-1151	2	0.171419
CR6be4fe9b4-1220	1	0.141664
CR6be4fe9b4-129		0.202397
CR6be4fe9b4-442	4	0.208395
CR6be4fe9b4-598	4	0.216375
CR6be4fe9b4-41	2	0.126759
CR6be4fe9b4-2		0.140004
CR6be4fe9b4-703	4	0.186433
CR6be4fe9b4-1269		0.179043
CR6be4fe9b4-1277	1	0.17886
CR6be4fe9b4-23		0.213197
CR6be4fe9b4-13		0.178355
CR6be4fe9b4-1267		0.168526
CR6be4fe9b4-1745	2	0.188466
CR6be4fe9b4-189		0.174705
CR6be4fe9b4-378	2	0.192855
CR6be4fe9b4-1157	4	0.2806
CR6be4fe9b4-1160		0.159168
CR6be4fe9b4-811	2	0.180342
CRff9e190c3-1256	0	0.225344
CRff9e190c3-1824	2	0.163853
CRff9e190c3-700	1	0.193491
CRff9e190c3-1111	0	0.216561
CRff9e190c3-1964	5	0.245353
CRff9e190c3-2191	2	0.16874
CRff9e190c3-609	1	0.172392
CRff9e190c3-974	4	0.287293
CRff9e190c3-426	1	0.33953
CRff9e190c3-1153	0	0.35377
CRff9e190c3-1098	0	0.321447
CRff9e190c3-257	3	0.290744
CRff9e190c3-194	0	0.291165
CRff9e190c3-238	0	0.262043
CRff9e190c3-1245	3	0.252464
CRff9e190c3-2620	1	0.217611
CRff9e190c3-1119	3	0.362299
CRff9e190c3-1923	1	0.256691
CRff9e190c3-1970	5	0.207653
CRff9e190c3-1837	2	0.170224
CRff9e190c3-42	4	0.216789
CRff9e190c3-1560	1	0.180733
CRff9e190c3-2503	1	0.183347
CRff9e190c3-1903	1	0.19238
CRff9e190c3-1774	5	0.224494
CRff9e190c3-1144	3	0.354843
CRff9e190c3-2072	1	0.17116
CRff9e190c3-1746	3	0.259736
CRff9e190c3-1818	0	0.255832
CRff9e190c3-615	1	0.195022
CRff9e190c3-980	1	0.279922
CRff9e190c3-588	1	0.177737
CRff9e190c3-184	1	0.236836
CRff9e190c3-1428	1	0.222897
CRff9e190c3-239	2	0.172459
CRff9e190c3-1484	2	0.176268
CRff9e190c3-162	0	0.349506
CRff9e190c3-1065	1	0.18996
CRff9e190c3-1632	1	0.202804
CRff9e190c3-1013	0	0.216321
CRff9e190c3-843	1	0.303826
CRff9e190c3-648	1	0.260092
CRff9e190c3-1938	2	0.261644
CRff9e190c3-200	0	0.253687
CRff9e190c3-1168	0	0.237833
CRff9e190c3-1614	1	0.195836
CRff9e190c3-724	1	0.372635
CRff9e190c3-91	1	0.26038
CRff9e190c3-1658	0	0.174679
CRff9e190c3-1626	0	0.212554
CRff9e190c3-1189	0	0.239371
CRff9e190c3-1063	1	0.184864
CRff9e190c3-908	1	0.177663
CRff9e190c3-2023	2	0.175601
CRff9e190c3-590	1	0.182907
CRff9e190c3-963	1	0.210493
CRff9e190c3-1224	0	0.230648
CRff9e190c3-1377	2	0.186148
CRff9e190c3-1019	4	0.299621
CRff9e190c3-2413	1	0.166573
CRff9e190c3-220	0	0.21699
CRff9e190c3-477	6	0.210966
CRff9e190c3-74	2	0.199491
CRff9e190c3-1069	0	0.311478
CRff9e190c3-1339	2	0.198945
CRff9e190c3-910	6	0.167526
CRff9e190c3-1068	0	0.282038
CRff9e190c3-630	1	0.220818
CRff9e190c3-1496	1	0.190963
CRff9e190c3-1367	2	0.271182
CRff9e190c3-306	1	0.204757
CRff9e190c3-900	1	0.211268
CRff9e190c3-256	3	0.263425
CRff9e190c3-365	1	0.156738
CRff9e190c3-1273	0	0.282404
CRff9e190c3-1735	5	0.21963
CRff9e190c3-1716	0	0.195409
CRff9e190c3-383	6	0.200699
CRff9e190c3-404	1	0.18455
CRff9e190c3-192	0	0.268009
CRff9e190c3-645	1	0.22856
CRff9e190c3-817	1	0.173076
CRff9e190c3-966	1	0.261343
CRff9e190c3-1831	1	0.17665
CRff9e190c3-942	0	0.213704
CRff9e190c3-578	0	0.20308
CRff9e190c3-920	4	0.219964
CRff9e190c3-1252	3	0.373116
CRff9e190c3-14	4	0.207031
CRff9e190c3-1671	0	0.217161
CRff9e190c3-1571	0	0.440411
CRff9e190c3-2488	0	0.291014
CRff9e190c3-198	1	0.293463
CRff9e190c3-2295	0	0.185842
CRff9e190c3-1124	0	0.238687
CRff9e190c3-484	0	0.195167
CRff9e190c3-443	1	0.184969
CRff9e190c3-924	1	0.248199
CRff9e190c3-499	4	0.210652
CRff9e190c3-136	3	0.400059
CRff9e190c3-504	5	0.309438
CRff9e190c3-1918	5	0.212245
CRff9e190c3-1241	3	0.261012
CRff9e190c3-1577	1	0.221208
CRff9e190c3-2306	1	0.183366
CRff9e190c3-1590	0	0.187325
CRff9e190c3-1945	5	0.284512
CRff9e190c3-1077	3	0.353864
CRff9e190c3-1359	2	0.153058
CRff9e190c3-981	0	0.276027
CRff9e190c3-1253	0	0.286433
CRff9e190c3-548	4	0.174326
CRff9e190c3-2436	1	0.165916
CRff9e190c3-2456	2	0.17499
CRff9e190c3-649	2	0.17624
CRff9e190c3-846	6	0.198771
CRff9e190c3-1388	0	0.236342
CRff9e190c3-1285	0	0.21987
CRff9e190c3-204	4	0.184319
CRff9e190c3-945	1	0.17687
CRff9e190c3-1288	0	0.279906
CRff9e190c3-1283	0	0.285979
CRff9e190c3-2080	1	0.215481
CRff9e190c3-544	0	0.305748
CRff9e190c3-34	4	0.214192
CRff9e190c3-885	1	0.328101
CRff9e190c3-1100	0	0.329556
CRff9e190c3-1203	3	0.333095
CRff9e190c3-1353	0	0.232241
CRff9e190c3-921	0	0.309057
CRff9e190c3-1500	1	0.224708
CRff9e190c3-1237	3	0.2999
CRff9e190c3-1277	0	0.265536
CRff9e190c3-2216	0	0.249207
CRff9e190c3-1729	3	0.231637
CRff9e190c3-1330	1	0.287886
CRff9e190c3-1932	2	0.244208
CRff9e190c3-159	0	0.276687
CRff9e190c3-503	5	0.307837
CRff9e190c3-1047	0	0.319485
CRff9e190c3-928	1	0.302512
CRff9e190c3-1361	0	0.191091
CRff9e190c3-1816	1	0.163276
CRff9e190c3-2022	2	0.23273
CRff9e190c3-1895	1	0.189756
CRff9e190c3-734	1	0.179236
CRff9e190c3-902	1	0.196666
CRff9e190c3-1229	0	0.250149
CRff9e190c3-870	1	0.199798
CRff9e190c3-496	4	0.1955
CRff9e190c3-1697	0	0.185975
CRff9e190c3-1809	1	0.218307
CRff9e190c3-196	1	0.309373
CRff9e190c3-864	1	0.300295
CRff9e190c3-991	0	0.281706
CRff9e190c3-92	1	0.192802
CRff9e190c3-473	1	0.196701
CRff9e190c3-241	2	0.182297
CRff9e190c3-1714	0	0.334453
CRff9e190c3-573	1	0.176958
CRff9e190c3-796	1	0.200349
CRff9e190c3-2729	2	0.17394
CRff9e190c3-366	0	0.345472
CRff9e190c3-1557	0	0.211824
CRff9e190c3-671	1	0.195046
CRff9e190c3-59	4	0.191922
CRff9e190c3-163	1	0.276452
CRff9e190c3-1442	0	0.248479
CRff9e190c3-804	6	0.205998
CRff9e190c3-1885	1	0.199713
CRff9e190c3-635	1	0.200011
CRff9e190c3-135	1	0.221318
CRff9e190c3-356	1	0.247056
CRff9e190c3-1004	1	0.171346
CRff9e190c3-914	0	0.260706
CRff9e190c3-1963	5	0.214174
CRff9e190c3-1439	1	0.293322
CRff9e190c3-266	2	0.177556
CRff9e190c3-1180	0	0.229548
CRff9e190c3-565	0	0.219288
CRff9e190c3-1711	1	0.174478
CRff9e190c3-1513	0	0.34524
CRff9e190c3-1492	1	0.18442
CRff9e190c3-944	1	0.205826
CRff9e190c3-688	1	0.183557
CRff9e190c3-2145	4	0.194622
CRff9e190c3-512	0	0.19027
CRff9e190c3-1081	0	0.377332
CRff9e190c3-1445	1	0.162579
CRff9e190c3-1210	0	0.300557
CRff9e190c3-416	3	0.35932
CRff9e190c3-540	4	0.206072
CRff9e190c3-1470	1	0.198297
CRff9e190c3-20	4	0.221431
CRff9e190c3-1725	5	0.197541
CRff9e190c3-1370	1	0.189694
CRff9e190c3-1862	2	0.162409
CRff9e190c3-1289	0	0.240127
CRff9e190c3-587		0.199002
CRff9e190c3-1116	1	0.319423
CRff9e190c3-1086	0	0.250823
CRff9e190c3-1480	2	0.166153
CRff9e190c3-1737	1	0.164517
CRff9e190c3-561	2	0.197598
CRff9e190c3-437	1	0.310712
CRff9e190c3-1132	0	0.238428
CRff9e190c3-1580	0	0.245077
CRff9e190c3-1087	0	0.251913
CRff9e190c3-1293	0	0.324845
CRff9e190c3-369	0	0.32875
CRff9e190c3-392	0	0.308228
CRff9e190c3-1657	0	0.168021
CRff9e190c3-919	1	0.215182
CRff9e190c3-418	3	0.338883
CRff9e190c3-1414	0	0.242921
CRff9e190c3-2114	2	0.164815
CRff9e190c3-1183	0	0.276553
CRff9e190c3-1803	1	0.225305
CRff9e190c3-66	2	0.201941
CRff9e190c3-2026	0	0.251254
CRff9e190c3-1909	2	0.195222
CRff9e190c3-2183	1	0.162152
CRff9e190c3-1494	1	0.191739
CRff9e190c3-1334	0	0.209439
CRff9e190c3-1586	1	0.429619
CRff9e190c3-56	4	0.185932
CRff9e190c3-1772	5	0.205815
CRff9e190c3-1518	5	0.235973
CRff9e190c3-567	1	0.167067
CRff9e190c3-1627	1	0.226357
CRff9e190c3-687	1	0.180187
CRff9e190c3-2263	1	0.195874
CRff9e190c3-926	1	0.170251
CRff9e190c3-629	4	0.163917
CRff9e190c3-463	3	0.399024
CRff9e190c3-2001	0	0.203553
CRff9e190c3-474	0	0.174098
CRff9e190c3-1651	0	0.323025
CRff9e190c3-112	4	0.200902
CRff9e190c3-2120	5	0.221897
CRff9e190c3-176	4	0.226387
CRff9e190c3-232	3	0.257284
CRff9e190c3-1214	0	0.232196
CRff9e190c3-1331	3	0.239231
CRff9e190c3-2150	1	0.171332
CRff9e190c3-408	0	0.20307
CRff9e190c3-65	4	0.194814
CRff9e190c3-1235	0	0.239942
CRff9e190c3-1460	0	0.212239
CRff9e190c3-1014	0	0.365188
CRff9e190c3-663	1	0.179133
CRff9e190c3-1640	0	0.438821
CRff9e190c3-148	1	0.358252
CRff9e190c3-1413	1	0.176538
CRff9e190c3-2341	2	0.163133
CRff9e190c3-488	1	0.170936
CRff9e190c3-1313	0	0.315607
CRff9e190c3-655	1	0.215747
CRff9e190c3-1562	0	0.190335
CRff9e190c3-647	1	0.196652
CRff9e190c3-1223	0	0.251595
CRff9e190c3-2541	1	0.161333
CRff9e190c3-2291	0	0.175864
CRff9e190c3-242	0	0.272456
CRff9e190c3-1231	0	0.381833
CRff9e190c3-2045	1	0.174501
CRff9e190c3-883	1	0.206754
CRff9e190c3-1290	3	0.305316
CRff9e190c3-2233	1	0.156188
CRff9e190c3-2262	1	0.274996
CRff9e190c3-465	6	0.179527
CRff9e190c3-1008	1	0.197039
CRff9e190c3-1489	1	0.1739
CRff9e190c3-166	1	0.171902
CRff9e190c3-1170	3	0.251013
CRff9e190c3-160	4	0.177458
CRff9e190c3-2326	2	0.173923
CRff9e190c3-1024	1	0.206883
CRff9e190c3-494	0	0.17838
CRff9e190c3-881	6	0.178375
CRff9e190c3-934	6	0.186692
CRff9e190c3-77	4	0.26131
CRff9e190c3-931	6	0.189008
CRff9e190c3-814	6	0.204336
CRff9e190c3-1017	4	0.211276
CRff9e190c3-478	0	0.193927
CRff9e190c3-668	1	0.276463
CRff9e190c3-572	1	0.166194
CRff9e190c3-957	1	0.192011
CRff9e190c3-1051	1	0.217425
CRff9e190c3-1783	1	0.235036
CRff9e190c3-906	1	0.288225
CRff9e190c3-1924	1	0.247705
CRff9e190c3-927	1	0.23267
CRff9e190c3-882	6	0.172779
CRff9e190c3-2472	1	0.16454
CRff9e190c3-2194	0	0.285667
CRff9e190c3-1179	0	0.27646
CRff9e190c3-888	6	0.185069
CRff9e190c3-2339	1	0.17479
CRff9e190c3-1033	5	0.289116
CRff9e190c3-1593	0	0.232932
CRff9e190c3-1250	0	0.251114
CRff9e190c3-1654	0	0.401999
CRff9e190c3-1796	1	0.160593
CRff9e190c3-1199	3	0.381529
CRff9e190c3-7	1	0.254679
CRff9e190c3-732	0	0.244471
CRff9e190c3-987	1	0.262775
CRff9e190c3-410	1	0.173367
CRff9e190c3-1011	0	0.272045
CRff9e190c3-1084	5	0.33026
CRff9e190c3-2260	1	0.174174
CRff9e190c3-1911	1	0.224873
CRff9e190c3-244	2	0.262533
CRff9e190c3-764	1	0.168398
CRff9e190c3-301	1	0.180085
CRff9e190c3-1882	2	0.175392
CRff9e190c3-716	1	0.200512
CRff9e190c3-697	1	0.32105
CRff9e190c3-1794	5	0.220816
CRff9e190c3-1324	3	0.286501
CRff9e190c3-1976	5	0.252959
CRff9e190c3-708	1	0.29199
CRff9e190c3-757	1	0.207846
CRff9e190c3-550	1	0.183735
CRff9e190c3-1769	1	0.170847
CRff9e190c3-1659	0	0.203945
CRff9e190c3-207	0	0.268932
CRff9e190c3-638	6	0.171067
CRff9e190c3-1424	0	0.294386
CRff9e190c3-1743	3	0.347504
CRff9e190c3-2177	2	0.169099
CRff9e190c3-1133	3	0.321566
CRff9e190c3-765	6	0.181717
CRff9e190c3-2303	2	0.170421
CRff9e190c3-527	1	0.186781
CRff9e190c3-2054	1	0.230198
CRff9e190c3-1446	1	0.189567
CRff9e190c3-1462	1	0.192349
CRff9e190c3-1064	0	0.19658
CRff9e190c3-2109	0	0.188419
CRff9e190c3-624	1	0.199424
CRff9e190c3-676	1	0.179818
CRff9e190c3-894	1	0.308125
CRff9e190c3-147	4	0.214489
CRff9e190c3-331	2	0.181318
CRff9e190c3-2308	4	0.284558
CRff9e190c3-824	1	0.17697
CRff9e190c3-1475	1	0.249383
CRff9e190c3-1137	0	0.240797
CRff9e190c3-1140	5	0.324958
CRff9e190c3-511	0	0.225018
CRff9e190c3-427	1	0.175359
CRff9e190c3-1380	1	0.216296
CRff9e190c3-284	0	0.272666
CRff9e190c3-1613	0	0.269322
CRff9e190c3-1281	0	0.231799
CRff9e190c3-357	1	0.250563
CRff9e190c3-2105	1	0.19568
CRff9e190c3-750	0	0.276886
CRff9e190c3-1222	0	0.245112
CRff9e190c3-2247	5	0.191275
CRff9e190c3-1321	0	0.189289
CRff9e190c3-956	1	0.201751
CRff9e190c3-651	1	0.190284
CRff9e190c3-857	1	0.188169
CRff9e190c3-1709	5	0.236813
CRff9e190c3-2383	1	0.154821
CRff9e190c3-1061	0	0.31358
CRff9e190c3-2082	1	0.168105
CRff9e190c3-297	3	0.279429
CRff9e190c3-985	1	0.194626
CRff9e190c3-1554	0	0.303429
CRff9e190c3-1146	0	0.216052
CRff9e190c3-500	0	0.245179
CRff9e190c3-290	2	0.172412
CRff9e190c3-267	3	0.270308
CRff9e190c3-2140	1	0.16388
CRff9e190c3-2033	1	0.183517
CRff9e190c3-1621	0	0.191222
CRff9e190c3-1341	0	0.213798
CRff9e190c3-1631	1	0.256186
CRff9e190c3-1620	1	0.203116
CRff9e190c3-1784	0	0.420778
CRff9e190c3-1863	2	0.169889
CRff9e190c3-1453	2	0.161703
CRff9e190c3-967	1	0.182672
CRff9e190c3-1240	0	0.256638
CRff9e190c3-1104	0	0.230511
CRff9e190c3-1539	1	0.214247
CRff9e190c3-1478	1	0.212765
CRff9e190c3-762	1	0.1915
CRff9e190c3-173	1	0.182055
CRff9e190c3-811	6	0.194661
CRff9e190c3-1096	5	0.361596
CRff9e190c3-656	1	0.266509
CRff9e190c3-1325	3	0.294005
CRff9e190c3-1694	0	0.18463
CRff9e190c3-1236	0	0.248305
CRff9e190c3-1609	1	0.352562
CRff9e190c3-372	2	0.192673
CRff9e190c3-1326	0	0.245241
CRff9e190c3-577	4	0.172419
CRff9e190c3-2310	1	0.203042
CRff9e190c3-2025	1	0.193239
CRff9e190c3-1757	2	0.177223
CRff9e190c3-949	1	0.177583
CRff9e190c3-1426	2	0.172024
CRff9e190c3-321	1	0.177424
CRff9e190c3-343	1	0.267555
CRff9e190c3-354	1	0.1761
CRff9e190c3-637	1	0.175879
CRff9e190c3-813	1	0.33172
CRff9e190c3-1387	0	0.221322
CRff9e190c3-1998	1	0.198866
CRff9e190c3-731	0	0.287367
CRff9e190c3-73	1	0.237837
CRff9e190c3-705	1	0.192199
CRff9e190c3-537	1	0.173289
CRff9e190c3-1212	3	0.395748
CRff9e190c3-1922	5	0.226327
CRff9e190c3-1354	0	0.251725
CRff9e190c3-1792	0	0.24638
CRff9e190c3-2086	1	0.186279
CRff9e190c3-816	1	0.230478
CRff9e190c3-2113	0	0.292164
CRff9e190c3-802	6	0.162565
CRff9e190c3-1167	3	0.343779
CRff9e190c3-348	2	0.182938
CRff9e190c3-150	3	0.390098
CRff9e190c3-2289	0	0.293913
CRff9e190c3-990	4	0.223038
CRff9e190c3-1820	1	0.168535
CRff9e190c3-39	4	0.224872
CRff9e190c3-1688	0	0.253429
CRff9e190c3-1851	2	0.166304
CRff9e190c3-1702	0	0.246296
CRff9e190c3-1393	0	0.214285
CRff9e190c3-454	0	0.241517
CRff9e190c3-889	1	0.178987
CRff9e190c3-709	1	0.185983
CRff9e190c3-1576	1	0.176582
CRff9e190c3-1944	0	0.24345
CRff9e190c3-809	6	0.18028
CRff9e190c3-839	0	0.409205
CRff9e190c3-546	5	0.31817
CRff9e190c3-560	1	0.168459
CRff9e190c3-1531	0	0.197392
CRff9e190c3-458	0	0.242573
CRff9e190c3-2051	2	0.158341
CRff9e190c3-999	1	0.176234
CRff9e190c3-1821	5	0.242502
CRff9e190c3-547	1	0.182627
CRff9e190c3-1893	1	0.188949
CRff9e190c3-835	6	0.16189
CRff9e190c3-1220	0	0.245642
CRff9e190c3-210	4	0.188299
CRff9e190c3-472	1	0.235293
CRff9e190c3-177	0	0.251367
CRff9e190c3-483	5	0.319324
CRff9e190c3-243	0	0.244691
CRff9e190c3-634	1	0.206769
CRff9e190c3-2040	4	0.231395
CRff9e190c3-1092	0	0.280453
CRff9e190c3-126	4	0.235872
CRff9e190c3-1804	0	0.251573
CRff9e190c3-1093	0	0.354114
CRff9e190c3-912	1	0.181047
CRff9e190c3-761	0	0.359699
CRff9e190c3-123	3	0.355781
CRff9e190c3-1136	3	0.301852
CRff9e190c3-884	1	0.301927
CRff9e190c3-984	1	0.234386
CRff9e190c3-1582	0	0.264094
CRff9e190c3-785	1	0.180814
CRff9e190c3-509	1	0.179709
CRff9e190c3-2304	2	0.1984
CRff9e190c3-130	3	0.429389
CRff9e190c3-707	1	0.197508
CRff9e190c3-1913	2	0.176806
CRff9e190c3-1670	0	0.212861
CRff9e190c3-551	4	0.184453
CRff9e190c3-690	1	0.291642
CRff9e190c3-2151	1	0.172486
CRff9e190c3-110	3	0.384035
CRff9e190c3-1101	5	0.326925
CRff9e190c3-1357	0	0.237921
CRff9e190c3-2313	0	0.198643
CRff9e190c3-1376	0	0.271594
CRff9e190c3-803	6	0.191168
CRff9e190c3-120	2	0.175608
CRff9e190c3-2651	2	0.169964
CRff9e190c3-1761	1	0.195321
CRff9e190c3-1839	0	0.302095
CRff9e190c3-448	3	0.350019
CRff9e190c3-60	2	0.193316
CRff9e190c3-364	0	0.234726
CRff9e190c3-328	1	0.196511
CRff9e190c3-827	6	0.226274
CRff9e190c3-99	3	0.322472
CRff9e190c3-1243	0	0.247286
CRff9e190c3-1145	0	0.332783
CRff9e190c3-675	6	0.172299
CRff9e190c3-1105	3	0.277899
CRff9e190c3-886	1	0.179492
CRff9e190c3-672	1	0.185371
CRff9e190c3-35	4	0.183779
CRff9e190c3-715	6	0.179733
CRff9e190c3-650	1	0.175014
CRff9e190c3-1606	1	0.208326
CRff9e190c3-948	1	0.206222
CRff9e190c3-2266	0	0.369053
CRff9e190c3-1257	0	0.400086
CRff9e190c3-263	2	0.174472
CRff9e190c3-1301	0	0.303074
CRff9e190c3-1284	0	0.278099
CRff9e190c3-535	1	0.321298
CRff9e190c3-1449	1	0.246677
CRff9e190c3-1581	1	0.178383
CRff9e190c3-1672	5	0.239916
CRff9e190c3-1677	0	0.283629
CRff9e190c3-1082	0	0.263307
CRff9e190c3-603	4	0.194129
CRff9e190c3-515	0	0.244514
CRff9e190c3-706	1	0.169768
CRff9e190c3-1012	1	0.179035
CRff9e190c3-626	1	0.181241
CRff9e190c3-1050	4	0.258523
CRff9e190c3-1843	2	0.180782
CRff9e190c3-221	0	0.250907
CRff9e190c3-2167	2	0.159326
CRff9e190c3-1438	2	0.171941
CRff9e190c3-2407	1	0.162855
CRff9e190c3-1853	2	0.182182
CRff9e190c3-1349	1	0.488488
CRff9e190c3-683	1	0.301112
CRff9e190c3-396	0	0.372977
CRff9e190c3-235	0	0.221938
CRff9e190c3-2473	2	0.162432
CRff9e190c3-475	1	0.216971
CRff9e190c3-1196	0	0.232813
CRff9e190c3-1279	0	0.257508
CRff9e190c3-2309	4	0.285431
CRff9e190c3-1049	1	0.17272
CRff9e190c3-64	4	0.206494
CRff9e190c3-564	1	0.190715
CRff9e190c3-1005	0	0.215214
CRff9e190c3-1333	0	0.244699
CRff9e190c3-197	4	0.200336
CRff9e190c3-970	0	0.20717
CRff9e190c3-2111	1	0.185856
CRff9e190c3-1308	0	0.205371
CRff9e190c3-1533	1	0.268409
CRff9e190c3-1488	5	0.245077
CRff9e190c3-1538	5	0.212433
CRff9e190c3-1731	0	0.243046
CRff9e190c3-1343	0	0.276495
CRff9e190c3-2144	1	0.257944
CRff9e190c3-1615	0	0.326631
CRff9e190c3-1306	0	0.224267
CRff9e190c3-312	0	0.312947
CRff9e190c3-1605	0	0.277863
CRff9e190c3-1551	1	0.174131
CRff9e190c3-2005	5	0.221666
CRff9e190c3-975	1	0.185045
CRff9e190c3-1864	0	0.182924
CRff9e190c3-1894	0	0.292615
CRff9e190c3-1558	0	0.193742
CRff9e190c3-1162	0	0.228735
CRff9e190c3-174	0	0.282761
CRff9e190c3-1583	1	0.184191
CRff9e190c3-219	4	0.170539
CRff9e190c3-1072	0	0.295515
CRff9e190c3-1107	0	0.350508
CRff9e190c3-189	0	0.289894
CRff9e190c3-1364	0	0.241666
CRff9e190c3-1721	3	0.253286
CRff9e190c3-1034	0	0.269382
CRff9e190c3-865	6	0.17751
CRff9e190c3-1147	0	0.380895
CRff9e190c3-2430	1	0.1718
CRff9e190c3-1537	1	0.213902
CRff9e190c3-856	6	0.181258
CRff9e190c3-1935	0	0.247993
CRff9e190c3-1889	1	0.185919
CRff9e190c3-37	4	0.192236
CRff9e190c3-847	0	0.231265
CRff9e190c3-703	1	0.336908
CRff9e190c3-1835	0	0.18395
CRff9e190c3-1992	1	0.2237
CRff9e190c3-558	0	0.221943
CRff9e190c3-131	4	0.269707
CRff9e190c3-142	1	0.247756
CRff9e190c3-428	0	0.183482
CRff9e190c3-338	0	0.270977
CRff9e190c3-2185	0	0.206172
CRff9e190c3-2392	0	0.233006
CRff9e190c3-855	1	0.425354
CRff9e190c3-1519	0	0.350419
CRff9e190c3-1966	5	0.231981
CRff9e190c3-1708	0	0.183424
CRff9e190c3-1587	1	0.202865
CRff9e190c3-371	6	0.204946
CRff9e190c3-605	1	0.204276
CRff9e190c3-1928	5	0.240084
CRff9e190c3-1860	2	0.199318
CRff9e190c3-50	4	0.209702
CRff9e190c3-1481	0	0.20547
CRff9e190c3-1094	5	0.41035
CRff9e190c3-868	0	0.366417
CRff9e190c3-2154	6	0.212037
CRff9e190c3-569	0	0.208487
CRff9e190c3-32	4	0.180294
CRff9e190c3-1689	0	0.211468
CRff9e190c3-281	1	0.174197
CRff9e190c3-1296	0	0.275267
CRff9e190c3-2348	2	0.178915
CRff9e190c3-1641	0	0.242912
CRff9e190c3-1800	2	0.156086
CRff9e190c3-215	0	0.244731
CRff9e190c3-1552	5	0.218582
CRff9e190c3-2015	0	0.228647
CRff9e190c3-1912	2	0.176797
CRff9e190c3-1374	0	0.225317
CRff9e190c3-541	1	0.176008
CRff9e190c3-1038	0	0.32945
CRff9e190c3-791	1	0.188798
CRff9e190c3-2055	0	0.201994
CRff9e190c3-1435	0	0.230692
CRff9e190c3-525	0	0.224441
CRff9e190c3-1444	1	0.167348
CRff9e190c3-1490	0	0.242096
CRff9e190c3-482	1	0.17568
CRff9e190c3-770	1	0.210232
CRff9e190c3-1622	1	0.282379
CRff9e190c3-1299	0	0.22906
CRff9e190c3-1634	0	0.27353
CRff9e190c3-1678	0	0.265509
CRff9e190c3-2425	2	0.159895
CRff9e190c3-502	1	0.175965
CRff9e190c3-505	0	0.338055
CRff9e190c3-446	6	0.184371
CRff9e190c3-1738	1	0.168601
CRff9e190c3-1829	5	0.236653
CRff9e190c3-1157	0	0.394444
CRff9e190c3-1076	0	0.353475
CRff9e190c3-280	1	0.228663
CRff9e190c3-529	0	0.320048
CRff9e190c3-1118	0	0.377434
CRff9e190c3-186	4	0.183522
CRff9e190c3-2251	4	0.195553
CRff9e190c3-1807	2	0.168162
CRff9e190c3-607	1	0.181919
CRff9e190c3-728	1	0.176457
CRff9e190c3-1954	0	0.239947
CRff9e190c3-876	0	0.429587
CRff9e190c3-1329	0	0.233985
CRff9e190c3-1993	1	0.251052
CRff9e190c3-730	6	0.183691
CRff9e190c3-1752	1	0.216569
CRff9e190c3-1855	2	0.199547
CRff9e190c3-1348	2	0.192962
CRff9e190c3-2482	1	0.194326
CRff9e190c3-786	1	0.342249
CRff9e190c3-168	1	0.297402
CRff9e190c3-422	3	0.336502
CRff9e190c3-469	1	0.215504
CRff9e190c3-1498	1	0.200788
CRff9e190c3-1617	0	0.275961
CRff9e190c3-1810	0	0.359391
CRff9e190c3-1097	0	0.251684
CRff9e190c3-1472	0	0.237307
CRff9e190c3-12	1	0.247712
CRff9e190c3-300	1	0.252485
CRff9e190c3-2356	0	0.269006
CRff9e190c3-677	6	0.176552
CRff9e190c3-367	1	0.273776
CRff9e190c3-1584	1	0.183271
CRff9e190c3-2522	1	0.172706
CRff9e190c3-950	1	0.216257
CRff9e190c3-661	1	0.261322
CRff9e190c3-825	1	0.35506
CRff9e190c3-726	0	0.330577
CRff9e190c3-822	6	0.199636
CRff9e190c3-937	4	0.207216
CRff9e190c3-819	0	0.367723
CRff9e190c3-552	0	0.19014
CRff9e190c3-1418	2	0.213293
CRff9e190c3-1669	0	0.232927
CRff9e190c3-1164	1	0.250081
CRff9e190c3-1138	3	0.224607
CRff9e190c3-149	2	0.172726
CRff9e190c3-2490	1	0.207267
CRff9e190c3-349	1	0.27237
CRff9e190c3-654	1	0.212338
CRff9e190c3-1653	0	0.305395
CRff9e190c3-250	1	0.184544
CRff9e190c3-1379	1	0.308212
CRff9e190c3-1345	0	0.333465
CRff9e190c3-1317	1	0.440476
CRff9e190c3-523	4	0.21735
CRff9e190c3-41	4	0.186417
CRff9e190c3-22	4	0.201128
CRff9e190c3-1059	0	0.214962
CRff9e190c3-15	4	0.232236
CRff9e190c3-1740	0	0.222209
CRff9e190c3-2195	1	0.179597
CRff9e190c3-1286	3	0.324889
CRff9e190c3-1754	3	0.310428
CRff9e190c3-1318	0	0.381516
CRff9e190c3-1872	1	0.177696
CRff9e190c3-118	4	0.235057
CRff9e190c3-1031	0	0.450034
CRff9e190c3-612	4	0.166062
CRff9e190c3-227	0	0.299388
CRff9e190c3-490	1	0.179971
CRff9e190c3-1000	1	0.185066
CRff9e190c3-2139	5	0.200644
CRff9e190c3-1728	1	0.191768
CRff9e190c3-898	4	0.198975
CRff9e190c3-787	1	0.296563
CRff9e190c3-1083	0	0.33553
CRff9e190c3-2130	1	0.181637
CRff9e190c3-2272	1	0.223097
CRff9e190c3-1540	0	0.273212
CRff9e190c3-2694	2	0.194653
CRff9e190c3-316	1	0.297186
CRff9e190c3-840	6	0.184487
CRff9e190c3-1410	2	0.173491
CRff9e190c3-517	1	0.192993
CRff9e190c3-595	1	0.188847
CRff9e190c3-1001	1	0.229495
CRff9e190c3-1561	2	0.168547
CRff9e190c3-2128	4	0.182256
CRff9e190c3-1676	0	0.217596
CRff9e190c3-533	1	0.169244
CRff9e190c3-2267	4	0.182672
CRff9e190c3-1726	0	0.171105
CRff9e190c3-1213	0	0.266179
CRff9e190c3-779	1	0.181083
CRff9e190c3-1921	5	0.226025
CRff9e190c3-1680	0	0.319855
CRff9e190c3-733	1	0.308465
CRff9e190c3-1177	3	0.271194
CRff9e190c3-1767	2	0.173582
CRff9e190c3-1394	2	0.198773
CRff9e190c3-1344	1	0.243533
CRff9e190c3-1412	1	0.297728
CRff9e190c3-691	6	0.188027
CRff9e190c3-1770	2	0.162516
CRff9e190c3-1661	1	0.222201
CRff9e190c3-1516	2	0.172265
CRff9e190c3-2211	0	0.183532
CRff9e190c3-758	6	0.190044
CRff9e190c3-214	2	0.175456
CRff9e190c3-2137	0	0.266434
CRff9e190c3-744	1	0.188858
CRff9e190c3-1623	5	0.237791
CRff9e190c3-1841	0	0.3393
CRff9e190c3-1383	2	0.188312
CRff9e190c3-1870	2	0.170292
CRff9e190c3-747	1	0.179672
CRff9e190c3-419	1	0.175804
CRff9e190c3-1850	0	0.232799
CRff9e190c3-2032	1	0.181832
CRff9e190c3-895	1	0.263493
CRff9e190c3-1228	3	0.305537
CRff9e190c3-2073		0.180129
CRff9e190c3-1440	2	0.172035
CRff9e190c3-2084	1	0.198422
CRff9e190c3-1155	0	0.366517
CRff9e190c3-2327	4	0.172233
CRff9e190c3-1390	0	0.226134
CRff9e190c3-1109	0	0.33116
CRff9e190c3-670	1	0.167165
CRff9e190c3-1825	5	0.215219
CRff9e190c3-2124	0	0.193844
CRff9e190c3-1798	3	0.324792
CRff9e190c3-1495	1	0.224443
CRff9e190c3-1675	5	0.204715
CRff9e190c3-124	2	0.174822
CRff9e190c3-903	1	0.289909
CRff9e190c3-622	1	0.198544
CRff9e190c3-1509	0	0.222406
CRff9e190c3-391	1	0.257492
CRff9e190c3-1873	0	0.200754
CRff9e190c3-1194	0	0.279621
CRff9e190c3-1268	0	0.281957
CRff9e190c3-939	0	0.337685
CRff9e190c3-2402	2	0.16509
CRff9e190c3-1759	0	0.329649
CRff9e190c3-436	6	0.179188
CRff9e190c3-1360	0	0.293568
CRff9e190c3-381	0	0.218847
CRff9e190c3-310	1	0.300228
CRff9e190c3-598	2	0.175374
CRff9e190c3-1450	0	0.38869
CRff9e190c3-170	0	0.266319
CRff9e190c3-1054	0	0.368094
CRff9e190c3-1845	2	0.180023
CRff9e190c3-1340	0	0.308371
CRff9e190c3-279	1	0.196937
CRff9e190c3-1037	0	0.345051
CRff9e190c3-449	0	0.229453
CRff9e190c3-1732	1	0.178237
CRff9e190c3-1270	0	0.278076
CRff9e190c3-2237	1	0.166942
CRff9e190c3-2300	1	0.20611
CRff9e190c3-1287	0	0.226514
CRff9e190c3-2433	1	0.169819
CRff9e190c3-1303	0	0.420347
CRff9e190c3-1585	1	0.325326
CRff9e190c3-2273	1	0.245036
CRff9e190c3-431	1	0.185165
CRff9e190c3-869	1	0.196667
CRff9e190c3-134	4	0.208077
CRff9e190c3-333	0	0.243226
CRff9e190c3-1681	0	0.442779
CRff9e190c3-330	2	0.1759
CRff9e190c3-711	1	0.281908
CRff9e190c3-1775	3	0.285583
CRff9e190c3-1830	0	0.224116
CRff9e190c3-1396	0	0.293506
CRff9e190c3-347	1	0.292433
CRff9e190c3-265	2	0.177728
CRff9e190c3-717	6	0.183956
CRff9e190c3-1612	1	0.188485
CRff9e190c3-271	3	0.264381
CRff9e190c3-360	0	0.341549
CRff9e190c3-1259	0	0.321806
CRff9e190c3-636	2	0.17924
CRff9e190c3-1007	0	0.259008
CRff9e190c3-988	4	0.253239
CRff9e190c3-1715	3	0.261184
CRff9e190c3-1589	1	0.222201
CRff9e190c3-608	1	0.193291
CRff9e190c3-1745	1	0.29806
CRff9e190c3-1842	2	0.161599
CRff9e190c3-1336	1	0.271201
CRff9e190c3-875	0	0.277982
CRff9e190c3-2129	2	0.195656
CRff9e190c3-660	6	0.173812
CRff9e190c3-807	0	0.298786
CRff9e190c3-52	4	0.213174
CRff9e190c3-1477	1	0.364423
CRff9e190c3-599	4	0.172452
CRff9e190c3-1258	0	0.255467
CRff9e190c3-1782	1	0.168188
CRff9e190c3-925	1	0.188805
CRff9e190c3-701	1	0.186739
CRff9e190c3-492	1	0.171344
CRff9e190c3-1505	2	0.209492
CRff9e190c3-592	0	0.20418
CRff9e190c3-727	6	0.173125
CRff9e190c3-1149	3	0.329962
CRff9e190c3-859	6	0.184943
CRff9e190c3-107	2	0.173553
CRff9e190c3-896	1	0.205871
CRff9e190c3-1358	2	0.19618
CRff9e190c3-669	1	0.27435
CRff9e190c3-915	0	0.206034
CRff9e190c3-1939	0	0.224531
CRff9e190c3-132	4	0.222323
CRff9e190c3-1925	2	0.226714
CRff9e190c3-594	1	0.184985
CRff9e190c3-1691	0	0.184231
CRff9e190c3-1972	5	0.241345
CRff9e190c3-808	6	0.169021
CRff9e190c3-778	6	0.190164
CRff9e190c3-1427	0	0.235153
CRff9e190c3-1467	1	0.239939
CRff9e190c3-1962	5	0.19484
CRff9e190c3-2174	0	0.207563
CRff9e190c3-195	4	0.181275
CRff9e190c3-579	1	0.199523
CRff9e190c3-585	4	0.181789
CRff9e190c3-1644	1	0.21601
CRff9e190c3-2277	1	0.195352
CRff9e190c3-2415	2	0.164811
CRff9e190c3-2461	1	0.176848
CRff9e190c3-498	1	0.202841
CRff9e190c3-646	1	0.268792
CRff9e190c3-231	0	0.241559
CRff9e190c3-1226	3	0.368728
CRff9e190c3-334	0	0.311782
CRff9e190c3-743	6	0.202291
CRff9e190c3-820	0	0.311646
CRff9e190c3-1459	1	0.195622
CRff9e190c3-1176	0	0.287844
CRff9e190c3-1649	0	0.206901
CRff9e190c3-1368	0	0.266228
CRff9e190c3-1015	0	0.38532
CRff9e190c3-723	1	0.182197
CRff9e190c3-759	6	0.17715
CRff9e190c3-1597	1	0.228046
CRff9e190c3-570	1	0.184485
CRff9e190c3-830	6	0.176387
CRff9e190c3-962	1	0.229884
CRff9e190c3-1485	5	0.210702
CRff9e190c3-1274	0	0.228336
CRff9e190c3-692	1	0.283835
CRff9e190c3-1630	1	0.219965
CRff9e190c3-1441	0	0.225635
CRff9e190c3-28	4	0.187062
CRff9e190c3-459	3	0.398951
CRff9e190c3-2359	1	0.183408
CRff9e190c3-403	2	0.204755
CRff9e190c3-1624	0	0.201555
CRff9e190c3-2329	1	0.176684
CRff9e190c3-1520	0	0.219367
[truncated: 173,023 more rows]
